# Supplementary material for: Genome-Wide Association Mapping of Processing Quality Traits in Common Wheat (Triticum aestivum L.)
Source: Genes (Basel). 2023 Sep 18;14(9):1816. doi: 10.3390/genes14091816 (PMC10530800; doi:10.3390/genes14091816)
Supplement: Supplementary file 1 [file genes-14-01816-s001.zip]

Archive with 5 entries (5 files):
- Figure S1.tif
- Figure S2.tif
- Figure S3.tif
- Figure S4.tif
- genes-2569998-supplementary.xlsx
