# Supplementary material for: Genome-Wide Association Mapping of Processing Quality Traits in Common Wheat (Triticum aestivum L.)
Source: Genes (Basel). 2023 Sep 18;14(9):1816. doi: 10.3390/genes14091816 (PMC10530800; doi:10.3390/genes14091816)
Supplement: Supplementary file 1 [file genes-14-01816-s001.zip › genes-2569998-supplementary.xlsx]

## Sheet: Table S1
Table S1 The details for mixograph related traits in 165 wheat accessions
Cultivar	13SX-MPT	13AY-MPT	14SX-MPT	14AY-MPT	BPUP-MPT	13SX-MPV	13AY-MPV	14SX-MPV	14AY-MPV	BPUP-MPV	13SX-MPW	13AY-MPW	14SX-MPW	14AY-MPW	BPUP-MPW	13SX-MTxW	13AY-MTxW	14SX-MTxW	14AY-MTxW	BPUP-MTxW
11CA40	3.635	3.48	2.705	2.78	3.15	51.3535	48.8185	51.661	48.947	50.195	21.3995	19.308	17.12	15.7775	18.4013	5.8995	5.6755	4.6765	3.8	5.01288
85Zhong33	2.915	2.78	2.52	2.31	2.63125	49.151	51.1155	49.9035	47.5555	49.4314	20.341	17.405	13.408	14.0695	16.3059	3.7895	3.808	4.2415	3.3275	3.79162
Abbondanza	4.59	3.675	3.49	3.52	3.81875	43.1495	43.948	46.869	44.995	44.7404	19.0905	16.9625	20.2035	16.516	18.1931	9.8145	9.654	9.3935	4.3475	8.30237
Aca601	6.535	6.085	5.065	4.6	5.57125	50.5775	47.4335	51.314	50.698	50.0057	32.177	25.081	26.8445	22.891	26.7484	21.6605	20.0955	16.8195	12.109	17.6711
Aca801	5.81	6.105	4.76	4.84	5.37875	45.577	48.1385	50.4775	49.118	48.3278	28.4305	22.0575	23.713	20.876	23.7692	16.5605	15.832	13.1435	6.6165	13.0381
Aifeng3	3.095	4.795	3.1	2.715	3.42625	48.952	40.16	46.45	44.5955	45.0394	17.649	15.964	15.646	15.5235	16.1956	5.588	11.9385	6.149	4.583	7.06463
Aikang58	4.155	4.425	3.06	3.14	3.695	46.736	43.0725	46.7765	44.102	45.1718	18.638	15.674	14.708	11.879	15.2248	6.5815	7.6365	4.9675	4.176	5.84037
An1331	3.13	3.295	2.77	2.795	2.9975	50.3595	45.908	50.018	48.795	48.7701	21.6765	17.912	19.8675	16.61	19.0165	8.2955	10.366	5.909	4.18	7.18762
Bainong3217	3.84	2.975	2.995	2.955	3.19125	44.565	43.27	42.318	41.2555	42.8521	18.056	16.6665	16.172	13.9375	16.208	9.8595	5.8875	5.356	4.148	6.31275
Bainong64	2.435	2.545	2.045	2.09	2.27875	48.3385	44.985	47.689	43.923	46.2339	22.602	21.2075	17.4705	14.183	18.8657	4.607	3.5475	3.8365	3.2115	3.80063
Barra	8	6.275	5.75	5	6.25625	42.587	44.929	43.662	44.994	44.043	16.802	14.2505	14.4325	14.7945	15.0699	16.946	15.3685	11.299	9.0755	13.1723
Bima1	2.23	2.165	3	2.01	2.35125	53.951	50.053	46.9025	48.216	49.7806	23.232	24.3445	16.0395	16.046	19.9155	3.7115	3.4745	5.9415	3.126	4.06337
Bima4	2.35	2.335	2.155	2.49	2.3325	57.1065	51.4685	52.9545	50.1465	52.919	27.7385	20.3555	17.5735	15.5555	20.3057	3.821	3.5545	4.266	3.5255	3.79175
Dorico	4.17	4.69	4.025	3.805	4.1725	51.956	45.853	48.129	48.0565	48.4986	18.5435	15.2175	14.927	14.23	15.7295	7.6015	9.846	7.0615	5.232	7.43525
Fengchan3	2.48	2.105	2.125	2.18	2.2225	45.3415	48.108	49.4775	47.775	47.6755	19.2445	19.7565	21.1135	16.02	19.0336	5.017	3.5395	4.1525	3.6845	4.09837
Fu936	3.94	3.44	3.275	3.2	3.46375	47.1785	43.5005	43.905	41.012	43.899	21.1255	16.531	13.799	16.088	16.8859	8.756	5.785	5.9455	4.7225	6.30225
Funo	2.39	2.105	1.99	2.06	2.13625	47.47	47.908	49.3415	46.071	47.6976	25.6775	24.5465	19.0395	16.815	21.5196	3.627	3.9345	3.594	3.17	3.58137
Gaocheng8901	5.66	5.42	4.485	3.865	4.8575	53.552	52.461	51.577	52.0975	52.4219	19.7945	22.0105	16.81	18.133	19.187	12.694	13.901	9.572	4.9995	10.2916
Gaoyou503	3.81	3.72	3.435	3.1	3.51625	49.898	53.088	51.183	54.5135	52.1706	18.576	23.474	17.97	21.3175	20.3344	6.6315	13.0295	9.1925	4.2075	8.26525
Genio	3.715	3.51	2.965	3.645	3.45875	46.8685	48.401	49.8635	48.599	48.433	30.558	18	27.9305	17.637	23.5314	12.469	9.936	10.173	8.008	10.1465
Guan35	2.16	2.105	1.755	1.64	1.915	49.4925	48.776	47.693	47.0905	48.263	17.149	14.952	15.328	14.908	15.5843	4.566	3.5815	3.478	2.692	3.57938
Han6172	2.19	2.31	1.985	1.995	2.12	50.414	47.9055	46.9695	45.5985	47.7219	20.8995	15.8395	14.234	13.4965	16.1174	3.1665	3.44	3.662	2.65	3.22962
Heng7228	2.13	1.58	1.46	1.59	1.69	49.59	46.0345	43.6645	40.471	44.94	19.2195	14.3885	11.4365	11.3095	14.0885	3.1445	2.527	2.475	2.386	2.63313
Hengguan33	2.085	1.705	2.055	2.03	1.96875	51.167	49.8575	48.705	47.115	49.2111	16.884	18.831	14.806	12.54	15.7652	3.1345	2.419	3.735	3.1905	3.11975
Huaimai18	6.78	4.955	4.19	3.655	4.895	34.7235	35.2405	37.234	38.006	36.301	10.8425	11.5645	12.889	14.706	12.5005	8.4415	8.8785	6.1405	4.4065	6.96675
Huaimai20	4.29	4.58	3.515	3.46	3.96125	43.9095	41.836	45.9855	44.9405	44.1679	17.121	14.1845	14.2385	15.4505	15.2486	7.8935	8.029	6.164	3.881	6.49188
Huaimai21	3.79	3.14	3.29	3.02	3.31	45.156	46.462	46.658	42.467	45.1857	17.4585	16.096	15.397	16.192	16.2859	4.7505	4.0535	4.821	4.325	4.4875
Huapei5	2.95	2.845	2.555	2.38	2.6825	46.2435	45.7275	46.8425	45.012	45.9564	20.841	20.902	16.3045	14.3115	18.0897	3.1085	3.343	3.255	2.8885	3.14875
Jimai19	3.98	3.185	3.065	3.11	3.335	52.1325	52.032	54.2445	52.389	52.6995	23.575	18.658	20.2435	19.922	20.5996	8.818	6.6195	6.1935	5.183	6.7035
Jimai20	4.45	4.09	3.66	3.875	4.01875	51.5505	49.1155	50.9335	50.9545	50.6385	28.632	21.6385	24.4075	19.406	23.521	17.8325	13.899	10.4635	8.8695	12.7661
Jimai21	3.235	3.35	2.83	2.41	2.95625	47.634	45.012	46.145	42.076	45.2167	18.2505	16.7315	15.149	12.417	15.637	3.569	5.5235	4.5385	4.361	4.498
Jimai22	3.145	2.725	2.195	2.575	2.66	47.3055	45.901	47.6735	44.917	46.4492	17.564	15.1375	15.4895	15.474	15.9162	6.0935	5.4355	4.668	5.1035	5.32512
Jinan13	2.46	2.2	2.02	2.29	2.2425	45.973	42.421	44.425	41.255	43.5185	16.678	15.1615	13.6435	10.707	14.0475	3.6105	3.979	3.669	3.268	3.63163
Jinan17	3.95	3.975	2.845	3.39	3.54	51.6045	49.498	53.6465	55.821	52.6425	30.5265	20.6205	33.7945	17.723	25.6661	14.594	12.3565	9.4785	6.05	10.6197
Jinhe9123	1.925	1.515	1.325	1.315	1.52	43.906	43.4425	43.0135	37.6385	42.0001	17.078	13.8365	13.0655	11.6195	13.8999	2.8515	2.29	2.504	2.0925	2.4345
Jining16	5.935	5.175	3.85	3.545	4.62625	50.758	47.7965	48.5515	49.329	49.1088	22.5395	19.469	14.577	18.4785	18.766	12.584	15.145	6.806	4.074	9.65225
Jinmai61	3.41	2.835	2.49	2.75	2.87125	43.4	45.601	46.5325	41.2395	44.1932	16.573	16.8235	13.5805	13.841	15.2045	6.791	4.7075	4.4455	4.1665	5.02762
Jishi02-1	7.035	6.18	5.625	4.975	5.95375	50.998	53.733	52.1655	54.378	52.8186	22.071	24.4405	21.873	21.6855	22.5175	21.964	20.2455	14.8435	6.8825	15.9839
Kanto107	2.375	2.18	2.305	1.89	2.1875	49.1685	48.093	49.4595	46.7105	48.3579	20.5255	20.305	16.755	14.9705	18.139	5.0805	3.948	4.714	3.362	4.27613
Kitanokaori	4.54	3.995	3.55	3.835	3.98	50.484	51.0495	48.7425	47.4855	49.4404	20.32	19.191	16.8325	14.0415	17.5963	15.1455	12.864	9.8795	8.197	11.5215
KleinFlecha	6.545	6.425	4.515	5.065	5.6375	52.176	47.255	49.21	49.262	49.4757	24.962	20.8765	30.092	17.744	23.4186	19.5365	17.0175	12.7855	12.0065	15.3365
KleinJabal1	6.98	7.495	5.6	5.865	6.485	52.4035	48.8275	53.065	47.221	50.3792	20.719	19.271	20.051	22.52	20.6403	18.502	19.3455	14.066	16.897	17.2026
Lampo	4.47	3.905	3.06	2.785	3.555	43.335	40.841	41.1405	39.1595	41.119	16.06	13.917	11.8695	11.8365	13.4207	5.302	4.225	5.2745	3.34	4.53538
Lankao906	2.855	2.255	2.24	2.48	2.4575	60.404	51.488	53.6065	50.503	54.0004	26.878	22.9675	16.928	14.284	20.2644	5.0005	3.694	4.3325	3.6855	4.17812
Liangxing66	5.16	3.095	2.565	2.86	3.42	42.241	44.426	48.5845	46.5305	45.4455	13.622	16.2785	16.426	16.691	15.7544	12.392	6.853	5.7385	5.406	7.59738
Liangxing99	3.435	3.385	2.51	2.895	3.05625	45.161	44.064	48.6645	46.808	46.1744	16.395	15.4975	15.144	14.6855	15.4305	8.2915	8.148	5.703	6.3525	7.12375
Libero	6.35	6.715	4.8	4.73	5.64875	44.2935	40.448	44.557	47.6855	44.246	22.497	17.449	18.452	15.3525	18.4376	16.422	15.2875	13.048	14.2605	14.7545
Linhan2	4.68	4.665	4.145	3.795	4.32125	45.9875	42.9095	43.4255	44.527	44.2124	18.148	17.5005	13.7555	15.201	16.1513	7.0905	8.2885	6.448	4.0605	6.47187
Linkang12	2.33	1.67	1.97	2.085	2.01375	53.1245	50.331	56.549	49.825	52.4574	23.041	22.0865	20.011	14.937	20.0189	3.788	2.3135	3.5335	2.8065	3.11037
Linmai2	1.72	1.645	1.56	1.655	1.645	52.992	48.609	46.5975	45.0705	48.3173	26.3565	21.5335	15.4255	13.647	19.2406	3.615	3.3005	3.7505	3.6885	3.58862
Linmai4	1.675	1.655	1.615	3.335	2.07	54.0925	47.7345	49.5525	44.7605	49.035	23.0455	19.403	16.082	16.916	18.8616	3.547	3.445	4.1805	4.0875	3.815
Luami15	2.16	1.915	1.765	1.86	1.925	45.321	43.7505	44.2525	39.425	43.1872	21.339	17.624	14.9145	12.557	16.6086	3.08	2.728	2.8835	2.5355	2.80675
Lumai11	1.935	1.965	1.7	1.835	1.85875	51.387	47.722	48.02	45.7985	48.2319	16.9665	19.409	15.314	13.004	16.1734	2.7785	3.197	3.0675	2.5785	2.90537
Lumai14	3.71	3.585	2.99	2.845	3.2825	42.335	45.9125	46.886	44.1885	44.8305	16.497	15.1405	14.7565	15.68	15.5185	8.495	7.8015	5.3915	5.0195	6.67687
Lumai21	3.225	3.465	2.68	2.525	2.97375	43.3715	41.386	43.286	41.9345	42.4945	17.687	14.343	16.4945	15.2895	15.9535	5.619	6.1215	5.8425	5.409	5.748
Lumai23	1.79	1.69	1.655	1.53	1.66625	57.5245	55.2815	54.5	51.4945	54.7001	29.3595	22.6405	19.751	16.331	22.0205	3.7	3.8355	3.9495	3.2825	3.69188
Lumai5	2.165	2.335	1.565	2.005	2.0175	54.5805	49.9835	55.147	51.3775	52.7721	24.439	23.3125	21.3495	15.981	21.2705	3.333	3.618	3.4585	3.087	3.37412
Lumai6	2	1.75	1.585	1.675	1.7525	49.5575	48.0065	45.892	46.28	47.434	21.0005	23.776	16.5605	18.43	19.9417	3.5665	3.3795	3.2785	3.131	3.33887
Lumai7	3.02	3.255	2.54	2.47	2.82125	43.387	40.7325	40.392	38.4395	40.7377	13.9635	16.192	12.12	8.9725	12.812	4.6925	4.8665	3.958	3.5835	4.27513
Lumai8	1.77	1.44	1.345	1.615	1.5425	45.001	43.704	40.8425	37.3375	41.7212	14.788	16.0255	11.4685	11.3835	13.4164	2.218	2.0585	2.362	3.2975	2.484
Lumai9	2.375	2.55	2.04	2.23	2.29875	44.812	42.6465	44.7225	43.815	43.999	18.299	17.505	13.3265	12.283	15.3534	3.7775	3.591	3.7375	3.1985	3.57613
Luohan2	2.595	2.31	2.21	2.47	2.39625	50.0375	46.671	46.365	44.487	46.8901	23.103	19.233	14.102	13.732	17.5425	3.616	3.233	3.783	3.604	3.559
Luomai21	2.23	2.015	2.01	1.92	2.04375	49.5455	47.267	47.126	42.992	46.7326	23.6045	18.76	12.8025	13.292	17.1148	2.808	2.9495	3.116	3.276	3.03737
Luyuan502	3.58	3.29	3.055	2.67	3.14875	43.8375	42.8615	45.188	43.7	43.8967	15.875	14.3425	16.763	14.8005	15.4452	7.5625	5.947	6.7095	4.511	6.1825
Mantol	6.795	6.31	3.805	4.9	5.4525	48.3825	44.7375	47.896	48.3045	47.3301	21.1895	16.1465	25.1475	15.526	19.5024	19.97	14.331	12.3445	11.401	14.5116
Neixiang188	5.01	5.51	3.41	3.475	4.35125	41.506	41.897	43.2325	44.824	42.8649	15.8315	13.796	12.1415	13.4325	13.8004	5.668	4.987	4.0575	3.232	4.48613
Neixiang5	1.84	1.755	1.685	1.65	1.7325	48.9795	46.813	48.365	44.526	47.1709	21.303	17.2525	15.6485	14.1955	17.0999	3.307	3.1975	3.5105	2.6665	3.17037
NideraBaguette10	6.13	5.655	5.22	6.3	5.82625	42.3245	43.5725	41.557	42.0165	42.3676	16.891	15.2795	15.959	12.8805	15.2525	15.646	13.6005	10.926	9.6875	12.465
NideraBaguette20	5.595	4.44	4.06	6.015	5.0275	48.0645	47.266	48.921	44.662	47.2284	21.0085	24.177	26.261	14.8415	21.572	15.389	12.707	12.436	13.1805	13.4281
Norin61	3.15	3.29	3.145	2.465	3.0125	47.926	44.1195	50.309	46.807	47.2904	23.323	16.7295	17.6915	15.879	18.4058	7.0545	6.637	7.382	4.3045	6.3445
Norin67	3.07	3.06	3.11	2.78	3.005	54.5595	55.8725	52.9275	54.898	54.5644	25.8045	27.2905	20.623	20.159	23.4692	11.816	13.503	11.5745	7.634	11.1319
PH82-2	3.005	2.89	2.575	2.79	2.815	57.007	59.676	54.5705	52.598	55.9629	26.2885	32.49	24.071	19.859	25.6771	10.302	5.8825	5.523	3.705	6.35313
ProINTAColibr1	6.915	4.675	4.6	4.41	5.15	53.4305	49.2515	51.365	51.4145	51.3654	25.0005	19.924	21.351	18.724	21.2499	23.5405	9.3075	12.119	12.578	14.3863
Sagittario	5.79	5.2	4.63	4.715	5.08375	53.459	47.4735	49.49	52.1575	50.645	27.2605	23.4105	22.535	20.249	23.3637	22.045	15.52	11.5995	13.142	15.5766
Shan229	3.18	2.87	2.63	2.49	2.7925	55.5125	50.1385	52.4705	49.278	51.8499	27.1265	20.542	18.136	17.301	20.7764	6.047	4.402	4.858	3.4295	4.68412
Shan253	5.03	5.445	5	4.175	4.9125	54.8675	51.3775	49.035	53.242	52.1305	25.5255	19.4595	15.735	23.91	21.1575	5.5495	16.186	9.2085	4.569	8.87825
Shan354	3.155	2.975	3.14	2.85	3.03	52.5595	48.7305	49.671	49.6585	50.1549	28.1785	21.131	17.6495	19.834	21.6983	3.6525	3.379	4.298	3.6065	3.734
Shan512	4.065	3.82	3.855	3.4	3.785	53.9165	50.0545	48.903	48.793	50.4168	24.495	23.0075	19.452	18.269	21.3059	7.2025	6.0695	5.6985	3.986	5.73912
Shan715	3.515	3.01	2.86	3.225	3.1525	52.8995	49.368	50.0915	48.086	50.1112	23.564	19.261	16.342	15.0495	18.5541	5.1345	4.507	4.721	3.724	4.52163
Shanmai509	6.385	7.005	6.325	4.84	6.13875	44.7935	44.856	41.9385	44.587	44.0438	19.523	16.2435	13.386	16.279	16.3579	11.5655	18.302	10.6285	3.579	11.0188
Shanmai94	5.105	5.62	3.595	4.095	4.60375	56.3365	49.793	52.342	53.2175	52.9222	23.273	19.071	28.423	20.5975	22.8411	12.4685	15.891	10.94	8.006	11.8264
Shannong20	4.475	4.4	4.165	3.855	4.22375	47.6315	42.503	46.343	45.875	45.5881	20.682	15.202	15.833	15.145	16.7155	13.0795	9.3945	8.4905	5.8115	9.194
Shannong78-59	2.235	1.8	1.94	1.7	1.91875	42.357	43.0615	45.194	40.032	42.6611	15.39	16.2705	13.1735	9.946	13.695	3.2025	2.8385	3.412	2.272	2.93125
Shannong981	3.515	3.305	2.995	3.15	3.24125	64.3905	64.172	63.2985	63.184	63.7612	31.94	31.884	32.6875	25.282	30.4484	15.246	10.2125	8.6765	6.785	10.23
Shanyou225	5.15	4.67	4.295	4.22	4.58375	52.068	54.4445	55.0115	54.523	54.0117	25.029	25.6755	27.619	19.1955	24.3798	21.792	18.2585	12.1295	14.0865	16.5666
Shi4185	2.44	2.03	1.85	2.19	2.1275	48.2025	48.103	48.3225	44.895	47.3807	20.4225	18.0215	17.055	11.2735	16.6931	3.2415	2.956	3.09	2.95	3.05938
Shijiazhuang15	1.805	1.86	1.875	1.805	1.83625	41.94	39.5005	39.0695	38.055	39.6412	12.8215	11.9945	11.368	9.832	11.504	2.309	2.449	2.6565	2.5335	2.487
Shijiazhuang8	1.585	1.335	1.365	1.82	1.52625	42.0405	40.643	37.5425	36.252	39.1195	12.506	11.5155	8.557	8.1635	10.1855	2.257	2.3055	2.8285	2.7885	2.54488
Shixin733	2.52	2.695	2.66	2.815	2.6725	52.887	52.1195	52.915	53.288	52.8024	23.6035	21.408	18.586	18.0455	20.4108	3.715	4.2505	5.7965	4.34	4.5255
Shixin828	2.41	2.745	2.595	2.64	2.5975	56.027	52.01	52.757	55.6825	54.1191	26.2105	20.0255	19.52	22.626	22.0955	3.914	4.922	8.6515	4.135	5.40562
Shiyou17	5.455	4.74	4.03	3.75	4.49375	47.085	46.8865	48.239	46.559	47.1924	16.381	18.005	18.025	18.37	17.6953	11.456	12.2455	8.755	6.963	9.85487
Su0663	2.155	1.985	1.83	2.235	2.05125	54.4965	50.3905	48.5995	43.5945	49.2702	24.955	24.3215	21.733	16.561	21.8926	3.3815	3.7015	3.659	2.9975	3.43487
Sunong6	7.435	7.355	5.055	5.035	6.22	50.7255	46.2725	47.322	49.297	48.4042	26.6275	16.7085	15.0825	17.2925	18.9277	22.9475	16.241	10.783	9.2075	14.7948
Sunstate	5.38	4.49	3.83	3.75	4.3625	43.01	45.1885	47.2115	45.7275	45.2844	17.6065	16.9695	16.4275	15.6685	16.668	14.081	10.704	13.087	4.539	10.6028
Taishan1	2.11	1.66	1.79	1.51	1.7675	46.677	47.1035	49.3795	46.1135	47.3184	19.631	19.751	18.881	15.3165	18.3949	4.966	3.461	4.0815	2.9755	3.871
Taishan5	2.485	2.765	2.47	2.03	2.4375	45.1115	43.8395	45.7785	49.0895	45.9547	18.2735	16.265	15.404	18.9295	17.218	6.7875	7.0945	5.646	3.639	5.79175
Wan23094	2.38	2.25	2.075	2.095	2.2	48.34	47.484	47.6365	45.0885	47.1373	20.6565	17.9365	13.811	16.865	17.3173	3.8105	4.6895	4.167	3.227	3.9735
Wanmai19	2.86	2.645	2.185	2.52	2.5525	42.8765	39.8965	41.9905	39.799	41.1406	17.279	14.636	14.587	12.1235	14.6564	5.875	4.8265	3.816	3.4365	4.4885
Wanmai29	2.01	1.89	1.945	2.04	1.97125	48.2335	40.679	41.2325	40.334	42.6198	21.6825	13.687	14.9825	12.246	15.6495	4.28	4.024	3.728	5.37	4.3505
Wanmai33	8.045	6.72	5.93	4.67	6.34125	54.071	49.4425	51.044	52.9395	51.8743	20.6435	22.452	20.9165	21.9855	21.4994	21.1345	19.175	15.2685	4.873	15.1128
Wanmai38	3.425	3.985	3.045	3.25	3.42625	50.9575	51.3745	56.7385	49.1505	52.0553	30.932	19.7645	22.6075	19.272	23.144	11.424	11.6595	6.685	4.087	8.46387
Wanmai50	2.345	2.125	1.815	2.015	2.075	49.0535	43.46	44.755	43.427	45.1739	20.95	17.739	17.105	13.496	17.3225	3.5545	3.2355	3.21	2.9065	3.22662
Wanmai52	2.48	2.255	1.83	1.835	2.1	42.533	39.21	40.9495	38.4195	40.278	22.754	15.4475	11.2085	12.7205	15.5326	4.175	3.747	3.3305	2.6135	3.4665
Wanmai53	2.385	2.09	1.87	2.115	2.115	50.681	50.8465	43.4715	42.3205	46.8299	26.778	17.316	20.9945	15.312	20.1001	4.128	4.7835	3.3165	3.051	3.81975
Wennong14	3.005	2.93	2.935	2.56	2.8575	50.562	45.7685	46.277	45.584	47.0479	21.416	17.8375	15.305	16.261	17.7049	6.468	7.4005	5.5315	4.473	5.96825
Wennong5	3.37	3.095	2.295	2.39	2.7875	41.5785	41.331	42.0695	42.568	41.8867	15.86	13.1505	16.5965	18.0475	15.9136	6.0065	6.5525	5.8595	6.4615	6.22
Wunong148	3.145	3.305	3.085	2.68	3.05375	53.8725	49.7805	52.149	52.5045	52.0766	23.393	21.725	20.5975	22.8025	22.1295	4.9885	4.926	5.847	3.8715	4.90825
Xiaoyan22	2.26	2.51	2.33	2.46	2.39	52.3025	51.1135	51.2925	51.0555	51.441	19.8865	23.645	17.11	18.2045	19.7115	3.029	3.514	4.438	3.1395	3.53012
Xiaoyan54	2.655	2.225	2.305	2.26	2.36125	62.007	62.1635	57.4565	60.9255	60.6381	30.6555	29.0775	23.554	22.36	26.4118	4.8645	4.73	5.19	3.9725	4.68925
Xiaoyan6	2.145	1.96	1.965	2.11	2.045	55.866	58.6975	58.182	56.297	57.2606	23.9635	29.465	22.6785	22.118	24.5562	3.8	4.013	4.4875	3.713	4.00338
Xiaoyan81	2.14	2.245	2.04	1.77	2.04875	56.423	53.433	55.8145	55.3225	55.2482	23.587	27.159	22.216	18.8435	22.9514	3.1805	3.6115	3.7395	3.3735	3.47625
Xinmai19	3.69	4.355	3.18	2.945	3.5425	53.42	49.8305	51.099	48.7135	50.7657	21.102	19.308	17.9	17.923	19.0583	3.741	6.269	4.855	3.552	4.60425
Xinmai9	2.89	2.59	2.365	2.15	2.49875	54.0685	50.784	51.1935	49.13	51.294	24.778	22.8415	17.3425	15.8825	20.2111	3.847	4.051	3.7525	3.2155	3.7165
Xinmai9408	3.71	3.865	3.27	3.16	3.50125	56.4285	53.1735	52.722	55.4145	54.4346	24.7445	23.922	23.2575	23.504	23.857	4.808	13.246	10.0335	4.6155	8.17575
Xinong1376	1.835	2.255	1.845	2.06	1.99875	49.217	46.639	47.17	45.459	47.1213	16.981	16.9025	14.168	11.7505	14.9505	2.9595	3.3125	3.605	2.917	3.1985
Xinong2000-7	4.12	4.575	4.275	3.355	4.08125	48.5565	50.6605	47.3725	48.3315	48.7302	20.3945	17.407	18.5545	16.3	18.164	10.35	13.8555	10.1	3.85	9.53888
Xinong291	2.465	2.09	2.02	2.08	2.16375	43.3975	43.438	45.1615	42.0345	43.5079	15.5735	17.8905	14.769	12.9645	15.2994	3.154	2.8925	3.038	2.47	2.88863
Xinong88	3.3	2.735	2.815	2.36	2.8025	51.4715	50.2805	48.7345	48.8835	49.8425	23.0895	19.5725	16.542	18.3945	19.3996	6.4205	3.674	4.7525	3.2555	4.52562
Xinong979-005	4.225	4.695	3.855	4.305	4.27	55.586	49.8685	51.012	53.487	52.4884	22.1125	27.6005	33.799	17.1665	25.1696	5.804	16.9965	15.4265	7.493	11.43
Yannong15	3.49	3.995	2.545	2.605	3.15875	51.0785	46.2275	49.502	51.193	49.5003	23.758	19.128	18.6175	22.1925	20.924	7.079	9.9715	5.187	3.558	6.44888
Yannong18	4.14	3.725	3.31	3.27	3.61125	42.9065	39.193	40.11	36.9365	39.7865	15.876	13.8645	14.5625	11.776	14.0198	5.6705	6.618	5.619	4.958	5.71638
Yannong19	3.985	3.87	3.055	2.985	3.47375	50.2645	47.5045	51.0975	47.927	49.1984	19.9645	18.0445	17.2205	15.2175	17.6118	14.529	10.18	6.985	4.792	9.1215
Yanzhan4110	2.15	2.06	1.75	1.66	1.905	47.176	45.5385	43.0205	42.641	44.594	18.1255	15.232	15.103	13.97	15.6076	4.5545	4.5955	3.5025	3.146	3.94963
Yumai13	4.52	3.84	2.52	2.775	3.41375	39.5535	37.9225	45.31	41.601	41.0968	11.491	13.7985	13.703	12.242	12.8086	4.7915	3.8325	3.823	3.33	3.94425
Yumai18	2.6	2.065	2.11	2.095	2.2175	52.259	43.033	44.648	43.7905	45.9326	22.834	16.615	15.4855	13.3295	17.066	4.983	4.752	4.8015	3.983	4.62988
Yumai2	2.445	2.25	1.71	1.76	2.04125	44.4325	43.8985	43.7015	39.84	42.9681	20.0545	16.76	12.0825	12.005	15.2255	3.125	3.261	3.2815	2.44	3.02687
Yumai21	4.585	4.055	3.755	3.855	4.0625	42.059	37.0125	37.863	36.9215	38.464	14.594	11.3405	10.8375	11.7165	12.1221	6.144	4.3925	4.391	4.1615	4.77225
Yumai34	4.9	5.17	4.04	3.575	4.42125	55.246	51.015	52.4945	52.8555	52.9027	26.1865	19.728	18.7695	20.837	21.3803	5.1715	12.888	6.707	4.4715	7.3095
Yumai35	3.73	4.735	3.075	2.65	3.5475	43.604	40.816	43.808	46.762	43.7475	16.1905	14.1525	13.4145	15.3485	14.7765	3.2715	4.915	4.2645	3.175	3.9065
Yumai47	2.46	3.29	2.495	2.735	2.745	62.503	54.839	57.9315	57.4535	58.1818	31.2725	22.087	23.5285	19.101	23.9973	3.903	9.1385	6.3765	4.8075	6.05638
Yumai49	2.81	3.29	2.875	2.885	2.965	45.187	42.4175	44.8345	42.145	43.646	23.3245	20.442	19.163	15.357	19.5716	3.7625	4.891	4.752	3.732	4.28437
Yumai50	1.725	1.925	1.49	1.465	1.65125	43.796	43.4695	42.166	38.3945	41.9565	18.88	15.301	12.7775	11.406	14.5911	2.3345	2.7925	2.4425	2.045	2.40362
Yumai57	3.85	4.145	3.55	2.69	3.55875	44.352	43.8395	47.4305	45.7255	45.3369	18.6465	15.993	16.7035	14.845	16.547	6.991	6.355	6.1395	3.6815	5.79175
Yumai63	2.105	2.08	2.015	1.73	1.9825	51.6445	49.2615	49.643	45.817	49.0915	20.284	18.9065	16.9355	14.563	17.6722	4.5055	3.818	4.1435	2.983	3.8625
Yumai7	2.51	2.165	1.875	1.92	2.1175	49.2445	44.371	44.4075	42.357	45.095	17.564	16.7765	14.675	10.116	14.7829	3.4865	2.9655	3.7485	3.369	3.39237
Zheng9023	2.115	2.01	1.92	2.015	2.015	50.923	48.609	48.829	48.1385	49.1249	20.7785	16.809	15.4035	15.976	17.2417	3.6635	4.22	4.392	3.7215	3.99925
Zhengmai366	4.26	4.36	3.365	3.385	3.8425	66.933	56.1225	56.164	54.8425	58.5155	33.995	22.7975	20.217	21.8465	24.714	7.12	14.3545	8.2385	5.4195	8.78313
Zhengyin1	3.295	3.775	3.62	3.245	3.48375	50.1095	47.004	47.747	49.181	48.5104	28.5845	18.627	16.7115	18.663	20.6465	14.334	7.6815	8.5305	4.5885	8.78363
Zhengzhou3	2	1.77	1.54	1.74	1.7625	50.3	49.0775	50.9855	47.9755	49.5846	21.4555	16.966	16.403	18.4775	18.3255	3.9625	3.4625	3.4625	3.282	3.54237
Zhong892	3.105	3.27	2.66	2.69	2.93125	50.3365	50.4215	51.134	51.368	50.815	21.151	16.7285	15.653	17.6195	17.788	3.4265	4.3745	4.51	3.641	3.988
Zhongmai871	2.5	2.47	2.11	2.145	2.30625	52.816	47.597	50.6085	49.0565	50.0195	22.369	20.9215	17.329	15.8995	19.1298	3.45	3.5815	3.5825	2.9315	3.38638
Zhongmai875	2.29	2.42	2.135	2.265	2.2775	53.416	47.866	49.5665	44.309	48.7894	24.414	17.23	16.2705	11.951	17.4664	3.6055	3.32	3.473	3.1805	3.39475
Zhongyu5	2.405	2.42	2.11	2.24	2.29375	42.336	39.4535	40.5045	38.339	40.1583	17.235	15.061	11.691	10.59	13.6442	2.879	3.055	3.191	2.951	3.019
Zhongyu9	1.8	1.69	1.57	1.71	1.6925	46.537	47.7325	46.0785	40.6135	45.2404	17.423	15.588	13.5325	10.459	14.2506	2.791	2.6755	3.0005	2.7015	2.79212
Zhou8425B	2.515	2.105	1.84	2.09	2.1375	52.857	52.453	48.466	46.964	50.185	25.5685	22.3145	14.5475	15.679	19.5274	3.7255	3.1395	2.9175	2.6645	3.11175
Zhoumai11	2.865	3.19	2.585	2.19	2.7075	47.818	45.632	46.462	46.3665	46.5696	18.137	15.09	14.448	13.3875	15.2656	3.5905	4.1345	4.151	3.507	3.84575
Zhoumai12	2.725	2.815	2.47	2.37	2.595	52.5905	52.225	51.2755	49.469	51.39	23.7345	17.353	16.813	13.684	17.8961	3.661	4.3935	3.7755	3.158	3.747
Zhoumai13	3.985	3.735	2.98	2.825	3.38125	47.175	45.7625	44.5135	42.8365	45.0719	18.7335	14.6045	13.352	13.692	15.0955	7.036	5.113	5.314	4.382	5.46125
Zhoumai16	2.56	2.28	1.93	2.04	2.2025	49.291	45.207	45.586	44.0135	46.0244	21.679	16.248	12.3955	12.6215	15.736	2.9825	3.056	2.9385	3.8835	3.21513
Zhoumai18	2.485	2.355	2	1.93	2.1925	55.4395	51.2125	49.72	48.575	51.2368	23.539	21.409	17.28	13.702	18.9825	3.321	3.0945	3.383	2.6485	3.11175
Zhoumai19	4.765	4.82	3.76	3.67	4.25375	51.5685	47.179	47.8595	51.255	49.4655	23.4825	18.3405	17.2035	19.013	19.5099	13.075	13.4445	9.2115	5.513	10.311
Zhoumai22	3.025	2.505	2.205	2.325	2.515	47.274	45.297	45.8975	42.168	45.1591	17.887	17.0725	15.056	15.732	16.4369	3.4035	3.157	2.9815	2.564	3.0265
Zhoumai23	3.745	3.525	3.395	3.24	3.47625	53.038	48.2505	48.955	49.3565	49.9	22.098	17.945	16.4645	15.793	18.0751	6.0945	7.2025	6.4855	4.534	6.07913
Zhoumai25	4.32	3.565	3.225	3.085	3.54875	42.787	44.2215	45.8695	41.939	43.7043	18.11	15.6825	14.41	15.3455	15.887	5.6155	4.083	4.085	3.8845	4.417
Zhoumai26	7.16	6.295	5.59	3.295	5.585	40.2515	39.7205	42.3405	44.0915	41.601	15.5415	14.6285	14.4115	13.347	14.4821	15.9865	12.882	10.7955	3.568	10.808
Zhoumai28	2.89	2.295	2.095	2.215	2.37375	50.802	46.0745	45.997	45.163	47.0091	20.6605	17.8955	13.62	14.232	16.602	3.407	3.143	3.136	3.0055	3.17287
Zhoumai30	3.305	3.39	3.115	2.76	3.1425	51.082	47.9105	49.355	48.1155	49.1157	25.277	18.3005	16.7145	16.982	19.3185	3.8755	4.8555	4.228	3.066	4.00625
Zhoumai31	3.715	3.545	3.235	2.945	3.36	53.4305	47.6885	46.971	48.2645	49.0886	25.772	18.422	16.06	16.5795	19.2084	5.1015	4.802	6.08	4.1805	5.041
Zhoumai32	5.25	5.665	4.205	4.1	4.805	44.9555	46.3385	49.0735	47.472	46.9599	17.6605	19.1515	16.983	15.431	17.3065	8.217	12.026	6.8245	4.372	7.85987
Zimai12	5.145	2.985	4.14	3.51	3.945	58.502	54.2405	53.68	54.533	55.2389	26.798	21.2565	20.396	19.4765	21.9818	17.5655	4.9505	9.148	4.924	9.147
Zixuan2	3.585	3.455	3.125	2.965	3.2825	49.6805	51.5145	51.3035	51.2845	50.9457	20.766	22.9245	17.742	17.5415	19.7435	8.9765	7.082	5.5895	4.2635	6.47788
MPT: Mixograph midline peak time; MPV: Mixograph midline peak value; MPW: Mixograph midline peak width; MTxW: Mixograph midline 8 min band width. 13SX, 13AY, 14SX, 14AY and BLUP indicate Suixi 2013, Anyang 2013, Suixi 2014, Anyang 2014 and the best linear unbiased prediction (BLUP), respectively.

## Sheet: Table S2
Table S2 Marker-trait associations for mixograph related traits in 165 wheat accessions
Environment	Marker	Chromosome	Position (Mb)	P-value	R2	Effect
13AY-MTxW	AX_94571120	1A	506.855	1.8519e-05	0.14863	2.57941
13SX-MPT	AX_94571120	1A	506.855	6.6645e-08	0.23709	0.90316
13SX-MTxW	AX_94571120	1A	506.855	3.6636e-05	0.13921	2.47007
14AY-MPT	AX_94571120	1A	506.855	2.3081e-07	0.21635	0.8633
14SX-MPT	AX_94571120	1A	506.855	1.0033e-07	0.23071	0.8913
14SX-MTxW	AX_94571120	1A	506.855	3.9024e-05	0.13757	2.4652
BPUP-MPT	AX_94571120	1A	506.855	9.2645e-08	0.23168	0.89468
BPUP-MTxW	AX_94571120	1A	506.855	9.3504e-06	0.1585	2.65344
14SX-MPW	AX_111496197	1A	508.132	5.8566e-05	0.10771	2.23256
BPUP-MPW	AX_111620282	1A	510.451	9.1175e-05	0.10155	2.20708
13SX-MTxW	AX_111485899	1B	13.509	4.0688e-05	0.11575	2.41691
14AY-MTxW	AX_111485899	1B	13.509	7.1823e-07	0.17023	2.76291
BPUP-MTxW	AX_111485899	1B	13.509	6.3765e-05	0.1082	2.36862
14AY-MTxW	AX_108802704	1B	14.46	3.1767e-05	0.11727	2.42527
14AY-MPT	AX_110410970	1B	128.543	6.3322e-06	0.16667	0.80741
13SX-MPW	BS00068779_51	1B	130.631	3.309e-05	0.114	2.2417
14AY-MPW	BS00068779_51	1B	130.631	1.7054e-05	0.12134	2.24938
BPUP-MPW	BS00068779_51	1B	130.631	7.4211e-05	0.10299	2.23238
14AY-MPT	AX_110117898	1B	132.065	8.3839e-05	0.1317	0.7783
14AY-MTxW	BS00087988_51	1B	132.938	2.4967e-05	0.12156	2.43439
13AY-MTxW	Excalibur_c48609_101	1B	553.631	8.808e-09	0.25557	3.48991
13SX-MPT	Excalibur_c48609_101	1B	553.631	1.1336e-11	0.36609	1.11318
13SX-MTxW	Excalibur_c48609_101	1B	553.631	1.0622e-08	0.24211	3.43792
14AY-MPT	Excalibur_c48609_101	1B	553.631	1.0231e-11	0.36595	1.11127
14AY-MTxW	Excalibur_c48609_101	1B	553.631	3.7049e-06	0.14818	2.56558
14SX-MPT	Excalibur_c48609_101	1B	553.631	4.4379e-10	0.31487	1.07554
14SX-MTxW	Excalibur_c48609_101	1B	553.631	1.0447e-07	0.20424	3.15389
BPUP-MPT	Excalibur_c48609_101	1B	553.631	9.0917e-12	0.37684	1.14638
BPUP-MTxW	Excalibur_c48609_101	1B	553.631	1.9141e-09	0.27055	4.1267
13AY-MPW	AX_110494725	1B	673.449	6.817e-05	0.12929	2.41302
13AY-MPW	AX_108784884	1B	673.744	8.0765e-05	0.12689	2.36612
13AY-MPW	AX_110904898	1B	673.97	5.1207e-05	0.13091	2.45604
13AY-MPW	AX_110549258	1B	674.005	4.9323e-05	0.13421	2.56295
13AY-MPW	AX_109366769	1B	674.368	4.0863e-05	0.1342	2.55772
13AY-MPW	AX_109993724	1B	674.508	3.7398e-05	0.13915	2.72343
14AY-MPT	AX_108740566	1B	677.04	3.0624e-06	0.18266	0.81999
13SX-MPT	RFL_Contig3622_1217	1D	407.876	6.4025e-05	0.11622	0.77109
14AY-MPT	RFL_Contig3622_1217	1D	407.876	1.1517e-06	0.17594	0.8146
14SX-MPT	RFL_Contig3622_1217	1D	407.876	1.5704e-05	0.14233	0.78301
BPUP-MPT	RFL_Contig3622_1217	1D	407.876	1.0631e-05	0.14479	0.78658
BPUP-MTxW	RFL_Contig3622_1217	1D	407.876	8.6388e-05	0.11108	2.37541
13AY-MPT	wsnp_Ex_c1318_2519998	1D	408.074	4.6943e-05	0.12298	0.77109
13AY-MTxW	wsnp_Ex_c1318_2519998	1D	408.074	3.9742e-05	0.12589	2.43935
13SX-MPT	wsnp_Ex_c1318_2519998	1D	408.074	7.7709e-06	0.14671	0.79199
13SX-MTxW	wsnp_Ex_c1318_2519998	1D	408.074	5.4459e-05	0.12125	2.43393
14AY-MPT	wsnp_Ex_c1318_2519998	1D	408.074	4.0831e-07	0.19295	0.82958
14SX-MPT	wsnp_Ex_c1318_2519998	1D	408.074	2.2726e-05	0.13912	0.78221
14SX-MTxW	wsnp_Ex_c1318_2519998	1D	408.074	2.4777e-05	0.12704	2.43935
BPUP-MPT	wsnp_Ex_c1318_2519998	1D	408.074	4.2284e-06	0.1597	0.79898
BPUP-MTxW	wsnp_Ex_c1318_2519998	1D	408.074	2.0554e-05	0.13179	2.43935
13AY-MPT	wsnp_Ex_c6920_11929171	1D	408.077	1.7366e-05	0.12796	0.77289
13AY-MTxW	wsnp_Ex_c6920_11929171	1D	408.077	2.0181e-05	0.13313	2.44929
13SX-MPT	wsnp_Ex_c6920_11929171	1D	408.077	8.7438e-06	0.13804	0.7814
13SX-MTxW	wsnp_Ex_c6920_11929171	1D	408.077	5.5254e-05	0.11554	2.41507
14AY-MPT	wsnp_Ex_c6920_11929171	1D	408.077	2.4187e-07	0.19198	0.82776
14SX-MPT	wsnp_Ex_c6920_11929171	1D	408.077	1.737e-06	0.16191	0.80173
14SX-MTxW	wsnp_Ex_c6920_11929171	1D	408.077	4.0368e-05	0.12283	2.43778
BPUP-MPT	wsnp_Ex_c6920_11929171	1D	408.077	1.5121e-06	0.16369	0.80192
BPUP-MTxW	wsnp_Ex_c6920_11929171	1D	408.077	2.6719e-05	0.12659	2.43935
13AY-MPT	RAC875_c54260_127	1D	408.153	2.8347e-05	0.12059	0.77109
13AY-MTxW	RAC875_c54260_127	1D	408.153	4.375e-05	0.11602	2.42155
13SX-MPT	RAC875_c54260_127	1D	408.153	1.3714e-05	0.13092	0.77755
13SX-MTxW	RAC875_c54260_127	1D	408.153	3.0185e-05	0.12276	2.43498
14AY-MPT	RAC875_c54260_127	1D	408.153	7.8563e-07	0.17307	0.81454
14SX-MPT	RAC875_c54260_127	1D	408.153	3.4906e-06	0.15096	0.79494
14SX-MTxW	RAC875_c54260_127	1D	408.153	6.6432e-05	0.10978	2.3704
BPUP-MPT	RAC875_c54260_127	1D	408.153	3.0836e-06	0.15232	0.79515
BPUP-MTxW	RAC875_c54260_127	1D	408.153	3.6841e-05	0.11952	2.43365
13AY-MPT	Excalibur_c19237_895	1D	408.208	1.3887e-06	0.1631	0.80187
13AY-MTxW	Excalibur_c19237_895	1D	408.208	2.7177e-06	0.1512	2.59303
13SX-MPT	Excalibur_c19237_895	1D	408.208	9.6844e-07	0.1682	0.8102
13SX-MTxW	Excalibur_c19237_895	1D	408.208	1.2496e-05	0.13288	2.44078
14AY-MPT	Excalibur_c19237_895	1D	408.208	2.0636e-08	0.22511	0.87233
14SX-MPT	Excalibur_c19237_895	1D	408.208	1.4856e-07	0.19646	0.83407
14SX-MTxW	Excalibur_c19237_895	1D	408.208	5.5148e-06	0.14119	2.49267
BPUP-MPT	Excalibur_c19237_895	1D	408.208	8.9675e-08	0.20386	0.84266
BPUP-MTxW	Excalibur_c19237_895	1D	408.208	2.6164e-06	0.15193	2.59698
13AY-MPT	BS00030251_51	1D	408.239	2.0912e-06	0.16392	0.80513
13AY-MTxW	BS00030251_51	1D	408.239	5.9339e-06	0.14509	2.54284
13SX-MPT	BS00030251_51	1D	408.239	1.8915e-06	0.16179	0.80154
13SX-MTxW	BS00030251_51	1D	408.239	7.1096e-06	0.14423	2.51883
14AY-MPT	BS00030251_51	1D	408.239	5.2517e-08	0.21963	0.8679
14SX-MPT	BS00030251_51	1D	408.239	2.2162e-07	0.19635	0.83407
14SX-MTxW	BS00030251_51	1D	408.239	1.223e-05	0.13178	2.43935
BPUP-MPT	BS00030251_51	1D	408.239	1.6552e-07	0.20098	0.84132
BPUP-MTxW	BS00030251_51	1D	408.239	3.5327e-06	0.15181	2.59315
14SX-MPT	AX_95200242	1D	408.241	2.0611e-05	0.13306	0.78043
13AY-MPT	BS00004282_51	1D	408.245	7.9464e-05	0.11445	0.7679
13SX-MPT	BS00004282_51	1D	408.245	3.0319e-05	0.126	0.77116
14AY-MPT	BS00004282_51	1D	408.245	1.1334e-06	0.17557	0.8146
14SX-MPT	BS00004282_51	1D	408.245	1.3394e-05	0.14473	0.78523
14SX-MTxW	BS00004282_51	1D	408.245	9.4068e-05	0.10792	2.36415
BPUP-MPT	BS00004282_51	1D	408.245	7.6809e-06	0.14929	0.79394
BPUP-MTxW	BS00004282_51	1D	408.245	7.363e-05	0.11294	2.3959
13SX-MPT	AX_95629465	1D	408.405	1.5463e-05	0.15421	0.79761
14SX-MPT	AX_95629465	1D	408.405	5.4579e-05	0.13557	0.78093
BPUP-MPT	AX_95629465	1D	408.405	4.6315e-05	0.13811	0.78179
13AY-MPT	AX_109302068	1D	408.509	8.5268e-05	0.10476	0.76093
13AY-MTxW	AX_109302068	1D	408.509	7.9641e-05	0.10441	2.3604
13SX-MPT	AX_109302068	1D	408.509	3.722e-06	0.14834	0.79199
14AY-MPT	AX_109302068	1D	408.509	2.949e-05	0.11881	0.77109
14SX-MPT	AX_109302068	1D	408.509	1.1331e-05	0.13295	0.78037
BPUP-MPT	AX_109302068	1D	408.509	9.3006e-06	0.13514	0.78075
13AY-MPT	AX_111499154	1D	408.526	9.8047e-05	0.12615	0.77211
13SX-MPT	AX_111499154	1D	408.526	7.3434e-06	0.16461	0.80571
14AY-MPT	AX_111499154	1D	408.526	8.654e-05	0.12754	0.77289
14SX-MPT	AX_111499154	1D	408.526	1.535e-05	0.15396	0.79641
BPUP-MPT	AX_111499154	1D	408.526	1.4464e-05	0.15418	0.79729
13AY-MTxW	AX_94868122	1D	408.529	7.6992e-05	0.10805	2.36415
13SX-MPT	AX_94868122	1D	408.529	7.0178e-06	0.14656	0.79159
14AY-MPT	AX_94868122	1D	408.529	6.5372e-05	0.11124	0.76565
14SX-MPT	AX_94868122	1D	408.529	1.1254e-05	0.14083	0.78278
BPUP-MPT	AX_94868122	1D	408.529	1.3306e-05	0.13591	0.78122
13AY-MPT	AX_108976797	1D	408.539	5.4388e-05	0.11197	0.76696
13SX-MPT	AX_108976797	1D	408.539	3.2438e-06	0.15095	0.79483
14AY-MPT	AX_108976797	1D	408.539	1.2562e-05	0.13072	0.77745
14SX-MPT	AX_108976797	1D	408.539	4.0856e-06	0.14838	0.79241
BPUP-MPT	AX_108976797	1D	408.539	5.0114e-06	0.14465	0.78504
13AY-MPT	AX_111060518	1D	408.592	6.4983e-06	0.1673	0.80797
13AY-MTxW	AX_111060518	1D	408.592	1.5529e-05	0.15181	2.5948
13SX-MPT	AX_111060518	1D	408.592	4.7391e-07	0.20743	0.84539
14AY-MPT	AX_111060518	1D	408.592	2.9885e-06	0.18091	0.81767
14SX-MPT	AX_111060518	1D	408.592	1.2008e-06	0.1958	0.83131
BPUP-MPT	AX_111060518	1D	408.592	8.2988e-07	0.19987	0.83908
BPUP-MTxW	AX_111060518	1D	408.592	2.5079e-05	0.14431	2.52281
13AY-MPT	AX_109957247	1D	409.015	7.0393e-06	0.14074	0.78257
13AY-MTxW	AX_109957247	1D	409.015	6.0781e-05	0.11222	2.38202
13SX-MPT	AX_109957247	1D	409.015	1.1748e-06	0.16768	0.8088
13SX-MTxW	AX_109957247	1D	409.015	9.2824e-05	0.10313	2.35902
14AY-MPT	AX_109957247	1D	409.015	5.0897e-06	0.1474	0.79199
14SX-MPT	AX_109957247	1D	409.015	1.6672e-06	0.16377	0.80378
BPUP-MPT	AX_109957247	1D	409.015	1.211e-06	0.16743	0.80858
BPUP-MTxW	AX_109957247	1D	409.015	4.617e-05	0.11412	2.40733
13AY-MPT	AX_109431367	1D	409.798	1.9192e-06	0.15792	0.79795
13AY-MTxW	AX_109431367	1D	409.798	1.0724e-05	0.13193	2.43993
13SX-MPT	AX_109431367	1D	409.798	4.0022e-08	0.21513	0.85768
13SX-MTxW	AX_109431367	1D	409.798	7.7484e-06	0.13653	2.45286
14AY-MPT	AX_109431367	1D	409.798	1.0205e-06	0.16594	0.80643
14SX-MPT	AX_109431367	1D	409.798	4.9725e-07	0.17784	0.81766
14SX-MTxW	AX_109431367	1D	409.798	2.8647e-05	0.11791	2.42908
BPUP-MPT	AX_109431367	1D	409.798	1.7867e-07	0.19256	0.82958
BPUP-MTxW	AX_109431367	1D	409.798	4.3018e-06	0.14411	2.51493
13AY-MPT	AX_109079356	1D	410.069	4.2472e-06	0.17248	0.81412
13AY-MTxW	AX_109079356	1D	410.069	3.0939e-05	0.14115	2.4892
13SX-MPT	AX_109079356	1D	410.069	9.554e-08	0.23136	0.89422
13SX-MTxW	AX_109079356	1D	410.069	1.6162e-05	0.15119	2.59235
14AY-MPT	AX_109079356	1D	410.069	8.0103e-07	0.19707	0.83407
14SX-MPT	AX_109079356	1D	410.069	3.8505e-07	0.20955	0.84729
14SX-MTxW	AX_109079356	1D	410.069	6.723e-05	0.12973	2.43935
BPUP-MPT	AX_109079356	1D	410.069	2.2409e-07	0.21774	0.86442
BPUP-MTxW	AX_109079356	1D	410.069	9.4529e-06	0.15834	2.64281
13AY-MPT	AX_109280669	1D	410.456	2.5555e-06	0.15403	0.79646
13AY-MTxW	AX_109280669	1D	410.456	6.7062e-06	0.13803	2.46545
13SX-MPT	AX_109280669	1D	410.456	5.604e-08	0.21064	0.84811
13SX-MTxW	AX_109280669	1D	410.456	2.9876e-06	0.15005	2.58344
14AY-MPT	AX_109280669	1D	410.456	3.3696e-07	0.18582	0.82253
14SX-MPT	AX_109280669	1D	410.456	1.7002e-07	0.19628	0.83151
14SX-MTxW	AX_109280669	1D	410.456	1.3486e-05	0.12823	2.43935
BPUP-MPT	AX_109280669	1D	410.456	1.2736e-07	0.19922	0.83733
BPUP-MTxW	AX_109280669	1D	410.456	1.8201e-06	0.15628	2.61123
13AY-MPT	AX_110229203	1D	410.493	5.6093e-06	0.16829	0.81107
13AY-MTxW	AX_110229203	1D	410.493	4.4387e-05	0.13591	2.45286
13SX-MPT	AX_110229203	1D	410.493	1.1673e-07	0.22818	0.87696
13SX-MTxW	AX_110229203	1D	410.493	3.211e-05	0.14113	2.48631
14AY-MPT	AX_110229203	1D	410.493	1.3593e-06	0.18897	0.82478
14SX-MPT	AX_110229203	1D	410.493	6.7795e-07	0.20075	0.8402
BPUP-MPT	AX_110229203	1D	410.493	3.489e-07	0.21082	0.84918
BPUP-MTxW	AX_110229203	1D	410.493	1.8434e-05	0.14853	2.57751
13AY-MPT	BS00058554_51	1D	410.792	4.4416e-11	0.32802	1.07866
13AY-MTxW	BS00058554_51	1D	410.792	6.1913e-08	0.21126	3.29654
13SX-MPT	BS00058554_51	1D	410.792	6.0875e-12	0.35855	1.10488
13SX-MTxW	BS00058554_51	1D	410.792	8.9928e-08	0.20107	3.08864
14AY-MPT	BS00058554_51	1D	410.792	6.3406e-12	0.35585	1.08248
14AY-MTxW	BS00058554_51	1D	410.792	1.3513e-05	0.12838	2.43935
14SX-MPT	BS00058554_51	1D	410.792	1.1914e-10	0.30841	1.0448
14SX-MTxW	BS00058554_51	1D	410.792	2.0587e-06	0.15543	2.60467
BPUP-MPT	BS00058554_51	1D	410.792	3.2952e-12	0.36942	1.14513
BPUP-MTxW	BS00058554_51	1D	410.792	2.526e-08	0.22005	3.31543
13AY-MPT	AX_110099457	1D	410.798	8.679e-07	0.19717	0.83451
13AY-MTxW	AX_110099457	1D	410.798	8.7654e-06	0.15985	2.66
13SX-MPT	AX_110099457	1D	410.798	8.3208e-09	0.27171	0.98533
13SX-MTxW	AX_110099457	1D	410.798	3.0987e-05	0.14432	2.52984
14AY-MPT	AX_110099457	1D	410.798	1.9902e-07	0.2196	0.8679
14SX-MPT	AX_110099457	1D	410.798	1.4972e-07	0.22596	0.87305
14SX-MTxW	AX_110099457	1D	410.798	4.8813e-05	0.13532	2.45286
BPUP-MPT	AX_110099457	1D	410.798	4.2107e-08	0.24517	0.91241
BPUP-MTxW	AX_110099457	1D	410.798	7.2056e-06	0.16333	2.68274
13AY-MPT	AX_111028854	1D	411.193	1.5775e-07	0.2233	0.87153
13AY-MTxW	AX_111028854	1D	411.193	6.5333e-06	0.16399	2.69503
13SX-MPT	AX_111028854	1D	411.193	2.6115e-09	0.28988	1.02847
13SX-MTxW	AX_111028854	1D	411.193	1.1471e-05	0.15624	2.61117
14AY-MPT	AX_111028854	1D	411.193	9.3259e-08	0.23059	0.88987
14SX-MPT	AX_111028854	1D	411.193	8.0307e-09	0.27148	0.98358
14SX-MTxW	AX_111028854	1D	411.193	1.0107e-05	0.1573	2.61542
BPUP-MPT	AX_111028854	1D	411.193	6.7077e-09	0.27409	0.98533
BPUP-MTxW	AX_111028854	1D	411.193	4.5836e-06	0.16906	2.72822
13AY-MPT	AX_109250988	1D	411.32	2.6887e-08	0.22074	0.86853
13AY-MTxW	AX_109250988	1D	411.32	1.0629e-06	0.16397	2.69249
13SX-MPT	AX_109250988	1D	411.32	4.1798e-10	0.28651	1.01706
13SX-MTxW	AX_109250988	1D	411.32	3.9132e-06	0.14605	2.55033
14AY-MPT	AX_109250988	1D	411.32	1.4458e-08	0.22925	0.88084
14SX-MPT	AX_109250988	1D	411.32	1.3493e-09	0.2678	0.97394
14SX-MTxW	AX_109250988	1D	411.32	1.6714e-06	0.15728	2.61225
BPUP-MPT	AX_109250988	1D	411.32	1.0453e-09	0.27154	0.98533
BPUP-MTxW	AX_109250988	1D	411.32	8.2399e-07	0.16743	2.70028
13AY-MPT	AX_110986635	1D	411.526	1.4923e-07	0.22435	0.87227
13AY-MTxW	AX_110986635	1D	411.526	6.7819e-06	0.1638	2.6903
13SX-MPT	AX_110986635	1D	411.526	2.4016e-09	0.29152	1.03205
13SX-MTxW	AX_110986635	1D	411.526	1.6638e-05	0.15096	2.58867
14AY-MPT	AX_110986635	1D	411.526	1.0001e-07	0.22972	0.8874
14SX-MPT	AX_110986635	1D	411.526	1.0121e-08	0.2679	0.97404
14SX-MTxW	AX_110986635	1D	411.526	1.082e-05	0.15845	2.64867
BPUP-MPT	AX_110986635	1D	411.526	7.3734e-09	0.27274	0.98533
BPUP-MTxW	AX_110986635	1D	411.526	5.0929e-06	0.16796	2.71053
13AY-MPT	AX_86171998	1D	412.024	1.2535e-07	0.22742	0.87612
13AY-MTxW	AX_86171998	1D	412.024	2.6382e-06	0.17849	2.88822
13SX-MPT	AX_86171998	1D	412.024	2.6021e-09	0.29144	1.03024
13SX-MTxW	AX_86171998	1D	412.024	1.036e-05	0.15869	2.6542
14AY-MPT	AX_86171998	1D	412.024	6.0032e-08	0.23833	0.90458
14SX-MPT	AX_86171998	1D	412.024	5.4932e-09	0.27918	0.99298
14SX-MTxW	AX_86171998	1D	412.024	4.5519e-06	0.16938	2.7449
BPUP-MPT	AX_86171998	1D	412.024	5.7415e-09	0.27729	0.98729
BPUP-MTxW	AX_86171998	1D	412.024	2.5131e-06	0.1788	2.88852
13AY-MPT	AX_111677601	1D	412.028	1.5384e-07	0.22414	0.87162
13AY-MTxW	AX_111677601	1D	412.028	6.8444e-06	0.16971	2.75768
13SX-MPT	AX_111677601	1D	412.028	2.8496e-09	0.28959	1.02409
13SX-MTxW	AX_111677601	1D	412.028	1.444e-05	0.15318	2.60042
14AY-MPT	AX_111677601	1D	412.028	1.7439e-07	0.22231	0.86959
14SX-MPT	AX_111677601	1D	412.028	1.2989e-08	0.26471	0.94652
14SX-MTxW	AX_111677601	1D	412.028	1.9606e-05	0.15496	2.60059
BPUP-MPT	AX_111677601	1D	412.028	9.566e-09	0.2695	0.98318
BPUP-MTxW	AX_111677601	1D	412.028	4.7997e-06	0.17217	2.78896
13AY-MPT	AX_108825130	1D	412.083	6.747e-08	0.20769	0.84577
13AY-MTxW	AX_108825130	1D	412.083	1.3453e-05	0.12841	2.43935
13SX-MPT	AX_108825130	1D	412.083	1.602e-09	0.26616	0.96431
13SX-MTxW	AX_108825130	1D	412.083	7.4004e-06	0.1373	2.46476
14AY-MPT	AX_108825130	1D	412.083	1.6787e-07	0.19633	0.83361
14SX-MPT	AX_108825130	1D	412.083	9.7425e-09	0.24055	0.90756
14SX-MTxW	AX_108825130	1D	412.083	3.8138e-05	0.11408	2.40286
BPUP-MPT	AX_108825130	1D	412.083	6.4046e-09	0.24541	0.9131
BPUP-MTxW	AX_108825130	1D	412.083	7.2124e-06	0.13695	2.46471
13AY-MPT	wsnp_Ex_rep_c69024_67924125	1D	412.091	5.5909e-12	0.35905	1.10859
13AY-MTxW	wsnp_Ex_rep_c69024_67924125	1D	412.091	1.7664e-09	0.26028	3.49166
13SX-MPT	wsnp_Ex_rep_c69024_67924125	1D	412.091	1.3643e-13	0.42511	1.20038
13SX-MTxW	wsnp_Ex_rep_c69024_67924125	1D	412.091	2.2934e-09	0.26151	3.50808
14AY-MPT	wsnp_Ex_rep_c69024_67924125	1D	412.091	1.0423e-12	0.38663	1.14784
14AY-MTxW	wsnp_Ex_rep_c69024_67924125	1D	412.091	8.3295e-06	0.13469	2.45028
14SX-MPT	wsnp_Ex_rep_c69024_67924125	1D	412.091	5.8207e-12	0.35954	1.10897
14SX-MTxW	wsnp_Ex_rep_c69024_67924125	1D	412.091	8.7698e-08	0.20147	3.13857
BPUP-MPT	wsnp_Ex_rep_c69024_67924125	1D	412.091	2.1338e-13	0.41647	1.19677
BPUP-MTxW	wsnp_Ex_rep_c69024_67924125	1D	412.091	8.3166e-10	0.27318	4.23472
13AY-MPT	AX_94860748	1D	412.22	1.451e-06	0.1709	0.81352
13AY-MTxW	AX_94860748	1D	412.22	3.4686e-06	0.16139	2.67467
13SX-MPT	AX_94860748	1D	412.22	1.4873e-07	0.20878	0.84695
13SX-MTxW	AX_94860748	1D	412.22	1.7094e-05	0.13736	2.46498
14AY-MPT	AX_94860748	1D	412.22	1.1439e-06	0.17596	0.8146
14SX-MPT	AX_94860748	1D	412.22	2.0534e-07	0.20424	0.84283
14SX-MTxW	AX_94860748	1D	412.22	8.6024e-06	0.14545	2.54932
BPUP-MPT	AX_94860748	1D	412.22	2.0399e-07	0.20298	0.84258
BPUP-MTxW	AX_94860748	1D	412.22	2.558e-06	0.16624	2.69785
13AY-MPT	AX_109561516	1D	412.232	1.3551e-07	0.2257	0.87281
13AY-MTxW	AX_109561516	1D	412.232	3.1193e-06	0.17501	2.86009
13SX-MPT	AX_109561516	1D	412.232	2.4772e-09	0.29076	1.03024
13SX-MTxW	AX_109561516	1D	412.232	1.9655e-05	0.14831	2.57331
14AY-MPT	AX_109561516	1D	412.232	9.9118e-08	0.22963	0.88597
14SX-MPT	AX_109561516	1D	412.232	1.1814e-08	0.26516	0.95713
14SX-MTxW	AX_109561516	1D	412.232	4.4938e-06	0.1693	2.7449
BPUP-MPT	AX_109561516	1D	412.232	7.9971e-09	0.2712	0.98318
BPUP-MTxW	AX_109561516	1D	412.232	3.4063e-06	0.17349	2.85552
13AY-MPT	AX_110113276	1D	412.459	7.3248e-07	0.19933	0.83856
13AY-MTxW	AX_110113276	1D	412.459	3.2226e-05	0.14056	2.47673
13SX-MPT	AX_110113276	1D	412.459	9.705e-09	0.26822	0.9764
13SX-MTxW	AX_110113276	1D	412.459	2.2593e-05	0.14627	2.5508
14AY-MPT	AX_110113276	1D	412.459	3.1249e-06	0.17634	0.81661
14SX-MPT	AX_110113276	1D	412.459	1.2605e-07	0.22709	0.87558
14SX-MTxW	AX_110113276	1D	412.459	3.0424e-05	0.14118	2.49031
BPUP-MPT	AX_110113276	1D	412.459	9.0692e-08	0.23202	0.89722
BPUP-MTxW	AX_110113276	1D	412.459	2.1154e-05	0.14652	2.55107
13AY-MPT	AX_109812749	1D	413.233	1.5138e-07	0.22505	0.87233
13AY-MTxW	AX_109812749	1D	413.233	1.7505e-06	0.18395	2.94524
13SX-MPT	AX_109812749	1D	413.233	8.067e-10	0.31002	1.07022
13SX-MTxW	AX_109812749	1D	413.233	3.626e-06	0.17392	2.85552
14AY-MPT	AX_109812749	1D	413.233	4.5354e-08	0.24241	0.90875
14SX-MPT	AX_109812749	1D	413.233	4.4186e-09	0.28159	0.99723
14SX-MTxW	AX_109812749	1D	413.233	2.7065e-06	0.17748	2.86904
BPUP-MPT	AX_109812749	1D	413.233	3.4915e-09	0.2851	1.01598
BPUP-MTxW	AX_109812749	1D	413.233	1.157e-06	0.19031	3.02586
13AY-MPT	AX_109184713	1D	413.414	3.5362e-08	0.22159	0.8689
13AY-MTxW	AX_109184713	1D	413.414	1.5957e-06	0.16863	2.72481
13SX-MPT	AX_109184713	1D	413.414	2.1383e-10	0.30575	1.04017
13SX-MTxW	AX_109184713	1D	413.414	1.2057e-06	0.16765	2.70256
14AY-MPT	AX_109184713	1D	413.414	9.4486e-09	0.24416	0.90967
14SX-MPT	AX_109184713	1D	413.414	8.4846e-10	0.2832	1.00236
14SX-MTxW	AX_109184713	1D	413.414	1.7627e-06	0.16731	2.69831
BPUP-MPT	AX_109184713	1D	413.414	8.1048e-10	0.28248	1.00135
BPUP-MTxW	AX_109184713	1D	413.414	6.0273e-07	0.18071	2.92549
13AY-MPT	AX_111452923	1D	414.281	1.3551e-07	0.2257	0.87239
13AY-MTxW	AX_111452923	1D	414.281	3.1193e-06	0.17501	2.86008
13SX-MPT	AX_111452923	1D	414.281	2.4772e-09	0.29076	1.02964
13SX-MTxW	AX_111452923	1D	414.281	1.9655e-05	0.14831	2.56957
14AY-MPT	AX_111452923	1D	414.281	9.9118e-08	0.22963	0.88107
14SX-MPT	AX_111452923	1D	414.281	1.1814e-08	0.26516	0.95642
14SX-MTxW	AX_111452923	1D	414.281	4.4938e-06	0.1693	2.74159
BPUP-MPT	AX_111452923	1D	414.281	7.9971e-09	0.2712	0.98318
BPUP-MTxW	AX_111452923	1D	414.281	3.4063e-06	0.17349	2.85221
13AY-MPT	AX_110809687	1D	414.438	3.8223e-08	0.21886	0.86654
13AY-MTxW	AX_110809687	1D	414.438	2.6923e-06	0.15787	2.64087
13SX-MPT	AX_110809687	1D	414.438	5.3129e-10	0.28541	1.01618
13SX-MTxW	AX_110809687	1D	414.438	4.9232e-06	0.14369	2.50277
14AY-MPT	AX_110809687	1D	414.438	3.8026e-08	0.21801	0.86496
14SX-MPT	AX_110809687	1D	414.438	3.0566e-09	0.25857	0.94245
14SX-MTxW	AX_110809687	1D	414.438	6.435e-06	0.14659	2.55265
BPUP-MPT	AX_110809687	1D	414.438	2.0316e-09	0.26478	0.94844
BPUP-MTxW	AX_110809687	1D	414.438	1.7043e-06	0.16129	2.66562
13AY-MPT	AX_110391295	1D	414.506	1.4339e-07	0.22977	0.8898
13AY-MTxW	AX_110391295	1D	414.506	2.137e-06	0.1828	2.92936
13SX-MPT	AX_110391295	1D	414.506	4.5285e-10	0.326	1.07564
13SX-MTxW	AX_110391295	1D	414.506	8.2904e-07	0.19899	3.06517
14AY-MPT	AX_110391295	1D	414.506	3.1545e-08	0.25617	0.93654
14SX-MPT	AX_110391295	1D	414.506	2.2977e-09	0.29849	1.03971
14SX-MTxW	AX_110391295	1D	414.506	1.7935e-06	0.18556	2.94833
BPUP-MPT	AX_110391295	1D	414.506	2.6888e-09	0.29696	1.03848
BPUP-MTxW	AX_110391295	1D	414.506	6.6114e-07	0.20128	3.13611
13AY-MPT	AX_86177772	1D	414.566	1.2124e-07	0.22746	0.87645
13AY-MTxW	AX_86177772	1D	414.566	3.5135e-06	0.17323	2.84946
13SX-MPT	AX_86177772	1D	414.566	2.0993e-09	0.29352	1.03713
13SX-MTxW	AX_86177772	1D	414.566	9.9148e-06	0.1584	2.64656
14AY-MPT	AX_86177772	1D	414.566	1.0599e-07	0.22857	0.87927
14SX-MPT	AX_86177772	1D	414.566	9.1391e-09	0.26936	0.98318
14SX-MTxW	AX_86177772	1D	414.566	6.7493e-06	0.16326	2.68235
BPUP-MPT	AX_86177772	1D	414.566	6.5574e-09	0.27446	0.98624
BPUP-MTxW	AX_86177772	1D	414.566	3.0709e-06	0.17504	2.86042
13AY-MPT	AX_110416097	1D	414.776	4.8372e-08	0.21274	0.85153
13AY-MTxW	AX_110416097	1D	414.776	1.1929e-05	0.13054	2.43935
13SX-MPT	AX_110416097	1D	414.776	1.1215e-09	0.27163	0.98533
13SX-MTxW	AX_110416097	1D	414.776	5.7901e-06	0.14074	2.48382
14AY-MPT	AX_110416097	1D	414.776	5.1507e-08	0.21072	0.84884
14SX-MPT	AX_110416097	1D	414.776	4.7631e-09	0.24965	0.91733
14SX-MTxW	AX_110416097	1D	414.776	2.5558e-05	0.11951	2.42996
BPUP-MPT	AX_110416097	1D	414.776	3.5236e-09	0.25357	0.92302
BPUP-MTxW	AX_110416097	1D	414.776	5.1198e-06	0.14175	2.49649
13AY-MPT	AX_109350653	1D	415.059	1.5921e-07	0.22455	0.87233
13AY-MTxW	AX_109350653	1D	415.059	4.0438e-06	0.17907	2.90538
13SX-MPT	AX_109350653	1D	415.059	1.3621e-09	0.30286	1.03972
13SX-MTxW	AX_109350653	1D	415.059	4.2289e-06	0.17249	2.79639
14AY-MPT	AX_109350653	1D	415.059	9.3506e-08	0.23314	0.89769
14SX-MPT	AX_109350653	1D	415.059	7.0551e-09	0.27564	0.98667
14SX-MTxW	AX_109350653	1D	415.059	5.1878e-06	0.17621	2.86687
BPUP-MPT	AX_109350653	1D	415.059	6.1336e-09	0.27803	0.98738
BPUP-MTxW	AX_109350653	1D	415.059	1.7346e-06	0.18895	2.96162
13AY-MPT	AX_109177686	1D	415.449	1.9337e-07	0.19099	0.82618
13AY-MTxW	AX_109177686	1D	415.449	6.2658e-06	0.13894	2.47007
13SX-MPT	AX_109177686	1D	415.449	2.5279e-08	0.22181	0.86959
13SX-MTxW	AX_109177686	1D	415.449	4.3173e-05	0.11292	2.3866
14AY-MPT	AX_109177686	1D	415.449	1.5543e-06	0.15978	0.80024
14SX-MPT	AX_109177686	1D	415.449	1.7413e-07	0.19277	0.82958
14SX-MTxW	AX_109177686	1D	415.449	4.9768e-05	0.11043	2.37064
BPUP-MPT	AX_109177686	1D	415.449	7.0528e-08	0.20606	0.84331
BPUP-MTxW	AX_109177686	1D	415.449	1.4052e-05	0.12763	2.43935
13AY-MPT	AX_111500804	1D	415.506	6.5237e-07	0.20121	0.84184
13AY-MTxW	AX_111500804	1D	415.506	1.13e-05	0.15591	2.6084
13SX-MPT	AX_111500804	1D	415.506	6.9837e-08	0.23659	0.90314
14AY-MPT	AX_111500804	1D	415.506	1.0954e-06	0.19238	0.82883
14SX-MPT	AX_111500804	1D	415.506	2.8515e-07	0.21443	0.85501
14SX-MTxW	AX_111500804	1D	415.506	3.3068e-05	0.13996	2.47149
BPUP-MPT	AX_111500804	1D	415.506	1.2336e-07	0.22719	0.87597
BPUP-MTxW	AX_111500804	1D	415.506	3.203e-05	0.14048	2.47275
13AY-MPT	AX_109377932	1D	415.586	2.6758e-07	0.21565	0.86188
13AY-MTxW	AX_109377932	1D	415.586	2.6181e-06	0.17824	2.88636
13SX-MPT	AX_109377932	1D	415.586	1.1948e-08	0.26528	0.96394
13SX-MTxW	AX_109377932	1D	415.586	2.082e-05	0.14751	2.55425
14AY-MPT	AX_109377932	1D	415.586	1.8602e-07	0.2199	0.86813
14SX-MPT	AX_109377932	1D	415.586	3.0976e-08	0.2504	0.91745
14SX-MTxW	AX_109377932	1D	415.586	8.7978e-06	0.15941	2.65721
BPUP-MPT	AX_109377932	1D	415.586	1.9459e-08	0.25731	0.93901
BPUP-MTxW	AX_109377932	1D	415.586	4.007e-06	0.17118	2.76466
13AY-MPT	AX_111117461	1D	415.638	1.7742e-07	0.19227	0.82779
13AY-MTxW	AX_111117461	1D	415.638	1.3426e-05	0.1284	2.43935
13SX-MPT	AX_111117461	1D	415.638	1.8995e-08	0.22619	0.87364
13SX-MTxW	AX_111117461	1D	415.638	3.2446e-05	0.11679	2.42173
14AY-MPT	AX_111117461	1D	415.638	2.44e-07	0.18671	0.82276
14SX-MPT	AX_111117461	1D	415.638	5.9168e-08	0.20898	0.84695
14SX-MTxW	AX_111117461	1D	415.638	4.2542e-05	0.11254	2.38375
BPUP-MPT	AX_111117461	1D	415.638	3.0268e-08	0.2189	0.86656
BPUP-MTxW	AX_111117461	1D	415.638	1.3385e-05	0.12829	2.43935
13AY-MPT	AX_109621531	1D	415.806	3.529e-07	0.21363	0.8518
13AY-MTxW	AX_109621531	1D	415.806	1.5738e-06	0.18715	2.96043
13SX-MPT	AX_109621531	1D	415.806	1.1429e-08	0.26868	0.97647
13SX-MTxW	AX_109621531	1D	415.806	2.7182e-05	0.14496	2.53799
14AY-MPT	AX_109621531	1D	415.806	2.6197e-07	0.2187	0.86569
14SX-MPT	AX_109621531	1D	415.806	3.7046e-08	0.25071	0.91863
14SX-MTxW	AX_109621531	1D	415.806	4.9475e-06	0.16953	2.7449
BPUP-MPT	AX_109621531	1D	415.806	2.3092e-08	0.25737	0.94115
BPUP-MTxW	AX_109621531	1D	415.806	3.4249e-06	0.17506	2.86257
13AY-MPT	AX_110516307	1D	416.099	2.6154e-07	0.21568	0.86248
13AY-MTxW	AX_110516307	1D	416.099	2.3226e-06	0.1796	2.92091
13SX-MPT	AX_110516307	1D	416.099	2.3659e-08	0.25445	0.92778
13SX-MTxW	AX_110516307	1D	416.099	9.1003e-05	0.12625	2.43935
14AY-MPT	AX_110516307	1D	416.099	2.8642e-07	0.21373	0.85218
14SX-MPT	AX_110516307	1D	416.099	6.4734e-08	0.23874	0.90579
14SX-MTxW	AX_110516307	1D	416.099	6.6138e-06	0.16364	2.68751
BPUP-MPT	AX_110516307	1D	416.099	3.453e-08	0.24814	0.91491
BPUP-MTxW	AX_110516307	1D	416.099	7.1396e-06	0.16258	2.67643
13AY-MPT	AX_110595094	1D	416.101	2.1857e-07	0.21958	0.86774
13AY-MTxW	AX_110595094	1D	416.101	1.3003e-06	0.18985	3.00832
13SX-MPT	AX_110595094	1D	416.101	1.2032e-08	0.26645	0.96994
13SX-MTxW	AX_110595094	1D	416.101	4.0262e-05	0.13824	2.46813
14AY-MPT	AX_110595094	1D	416.101	2.3082e-07	0.21758	0.8633
14SX-MPT	AX_110595094	1D	416.101	6.376e-08	0.24032	0.90579
14SX-MTxW	AX_110595094	1D	416.101	5.0142e-06	0.16822	2.71628
BPUP-MPT	AX_110595094	1D	416.101	2.4808e-08	0.2546	0.92793
BPUP-MTxW	AX_110595094	1D	416.101	3.551e-06	0.17347	2.85193
13AY-MPT	AX_109092164	1D	416.215	3.6078e-07	0.21135	0.84993
13AY-MTxW	AX_109092164	1D	416.215	1.2031e-06	0.18963	2.96461
13SX-MPT	AX_109092164	1D	416.215	1.04e-08	0.26743	0.9727
13SX-MTxW	AX_109092164	1D	416.215	3.7403e-05	0.13931	2.47007
14AY-MPT	AX_109092164	1D	416.215	1.8608e-07	0.22004	0.86816
14SX-MPT	AX_109092164	1D	416.215	4.2312e-08	0.24471	0.91118
14SX-MTxW	AX_109092164	1D	416.215	3.8096e-06	0.17235	2.79576
BPUP-MPT	AX_109092164	1D	416.215	2.2359e-08	0.25466	0.92848
BPUP-MTxW	AX_109092164	1D	416.215	3.2518e-06	0.1747	2.86004
13AY-MPT	AX_111888532	1D	416.36	3.4014e-07	0.21253	0.85001
13AY-MTxW	AX_111888532	1D	416.36	3.2488e-07	0.20999	3.26763
13SX-MPT	AX_111888532	1D	416.36	1.0784e-08	0.26735	0.9712
13SX-MTxW	AX_111888532	1D	416.36	2.1428e-05	0.1477	2.55997
14AY-MPT	AX_111888532	1D	416.36	9.6484e-08	0.23094	0.89178
14SX-MPT	AX_111888532	1D	416.36	1.9054e-08	0.2586	0.94494
14SX-MTxW	AX_111888532	1D	416.36	1.5349e-06	0.18627	2.95663
BPUP-MPT	AX_111888532	1D	416.36	1.5905e-08	0.26039	0.9454
BPUP-MTxW	AX_111888532	1D	416.36	1.1497e-06	0.19071	3.06412
13AY-MPT	AX_109939136	1D	416.457	4.5504e-08	0.21273	0.85004
13AY-MTxW	AX_109939136	1D	416.457	3.9549e-07	0.17823	2.88402
13SX-MPT	AX_109939136	1D	416.457	3.7476e-09	0.25145	0.92212
13SX-MTxW	AX_109939136	1D	416.457	1.8615e-05	0.12438	2.43935
14AY-MPT	AX_109939136	1D	416.457	5.9056e-08	0.20785	0.84673
14SX-MPT	AX_109939136	1D	416.457	1.0804e-08	0.23504	0.90014
14SX-MTxW	AX_109939136	1D	416.457	1.6505e-06	0.15746	2.63754
BPUP-MPT	AX_109939136	1D	416.457	5.3573e-09	0.24567	0.9131
BPUP-MTxW	AX_109939136	1D	416.457	1.2571e-06	0.16139	2.67269
13AY-MPW	AX_112287803	2A	191.881	4.2004e-05	0.13365	2.49153
13AY-MPW	AX_111127735	2A	193.467	4.6003e-05	0.13326	2.48242
13AY-MPW	AX_110440791	2A	193.706	4.016e-05	0.13401	2.53034
13AY-MPW	AX_110716231	2A	193.94	5.7303e-05	0.13044	2.4516
13AY-MPW	AX_110925618	2A	194.132	3.4809e-05	0.13849	2.64557
13AY-MPW	AX_110079285	2A	194.179	4.1499e-05	0.13377	2.50401
13AY-MPW	AX_109449757	2A	194.712	5.8503e-05	0.1287	2.39088
13AY-MPW	AX_109996903	2A	194.94	4.5247e-05	0.13381	2.51197
13AY-MPW	AX_111641551	2A	195.067	6.0007e-05	0.13017	2.4348
13AY-MPW	AX_110054436	2A	195.653	3.7086e-05	0.13513	2.59411
13AY-MPW	AX_111505872	2A	195.853	8.1658e-05	0.12491	2.28214
13AY-MPW	AX_110500665	2A	196.502	3.8413e-05	0.13712	2.61741
13AY-MPW	AX_111043377	2A	197.79	4.9791e-05	0.13113	2.46056
13AY-MPW	AX_108828319	2A	198.198	4.7529e-05	0.13404	2.54017
13AY-MPW	AX_110555804	2A	198.3	7.417e-05	0.12627	2.33389
13AY-MPW	AX_110533326	2A	199.454	4.311e-05	0.13466	2.58293
13AY-MPW	AX_109986987	2A	199.584	8.9819e-05	0.12471	2.26268
13AY-MTxW	wsnp_Ex_c7776_13247365	2B	4.63746	9.35e-05	0.10559	2.36042
14AY-MPT	wsnp_Ex_c7776_13247365	2B	4.63746	8.3284e-05	0.10994	0.76319
14SX-MTxW	wsnp_Ex_c7776_13247365	2B	4.63746	6.6431e-05	0.11417	2.40786
BPUP-MTxW	wsnp_Ex_c7776_13247365	2B	4.63746	6.2868e-05	0.11197	2.38078
14AY-MPT	AX_109279755	2B	95.2645	3.4133e-06	0.17501	0.8146
14AY-MTxW	AX_109279755	2B	95.2645	3.914e-05	0.13737	2.4652
13AY-MPW	AX_108822832	2B	98.2833	9.3753e-05	0.12548	2.29421
13AY-MPW	AX_109944256	2B	98.2903	1.4446e-05	0.15654	3.21975
13AY-MPW	AX_111117605	2B	99.4931	7.6627e-05	0.12898	2.39968
13AY-MPW	AX_111596801	2B	99.5735	1.9106e-05	0.15303	3.18211
13AY-MPW	AX_110060627	2B	101.024	3.5009e-05	0.14066	2.74146
13AY-MPW	AX_110939548	2B	102.972	5.3345e-06	0.17282	3.60025
14AY-MPT	AX_109335889	2B	738.239	2.664e-05	0.14899	0.79373
14AY-MPT	AX_109991130	2B	739.372	4.698e-06	0.1822	0.81828
14AY-MPT	AX_108770600	2B	741.354	1.7087e-05	0.15239	0.79572
13AY-MPW	AX_94744306	2B	742.466	3.5603e-05	0.14304	2.75266
14AY-MPT	AX_111156696	2B	752.673	1.2084e-05	0.15845	0.79875
14AY-MPT	AX_109419495	2B	752.786	7.3544e-06	0.16591	0.806
13AY-MPW	AX_111879605	2D	15.594	4.284e-05	0.13309	2.48193
13AY-MPW	AX_110977165	2D	15.635	3.7348e-05	0.13874	2.68781
13AY-MPW	AX_109373790	2D	16.054	8.6024e-05	0.12969	2.42307
13AY-MPW	AX_108835796	2D	16.9121	6.4656e-05	0.12833	2.38309
13AY-MPW	AX_111802640	2D	17.0445	6.6135e-05	0.12801	2.37873
13AY-MPW	AX_110916211	2D	17.2052	5.1646e-05	0.13073	2.45419
13AY-MPW	AX_111458238	2D	17.481	5.2544e-05	0.13049	2.45307
13AY-MPW	AX_109833189	2D	17.8122	8.1831e-05	0.13374	2.49278
14AY-MPT	AX_110440530	3A	709.629	9.6594e-05	0.10295	0.75756
14AY-MPT	AX_111152009	3A	710.621	6.9944e-05	0.13036	0.77545
14AY-MPT	AX_111126288	3A	710.646	4.2321e-05	0.11604	0.76835
14AY-MPT	AX_111798420	3A	710.67	9.7395e-05	0.1287	0.77468
13AY-MPW	AX_110654962	3B	561.024	7.1235e-05	0.12861	2.39079
13AY-MPW	AX_95684255	3B	566.278	4.8582e-05	0.1345	2.57535
13AY-MPW	AX_110445418	3B	566.539	5.2827e-05	0.13389	2.51963
13AY-MPW	AX_109318555	3B	569.622	7.8497e-05	0.12957	2.41903
13AY-MPW	AX_109824223	3B	571.022	5.6924e-05	0.14554	2.79458
13AY-MPW	AX_110606529	3B	573.544	5.3324e-05	0.13025	2.44657
14AY-MPT	AX_94740446	3B	574.68	6.9644e-05	0.13147	0.77783
13AY-MPW	AX_111281825	3B	574.967	4.0199e-05	0.13606	2.5942
14AY-MPT	AX_108930203	3B	576.623	4.751e-06	0.17242	0.81409
BPUP-MPT	AX_108930203	3B	576.623	8.2395e-05	0.13042	0.77553
13AY-MPW	AX_111530683	3B	579.316	6.5552e-05	0.13902	2.72196
13AY-MPW	AX_94903085	3B	809.539	5.5217e-05	0.13138	2.46998
13AY-MPW	AX_109383435	3B	810.665	8.5476e-05	0.12426	2.26018
14AY-MPT	AX_108798362	3B	818.526	6.7757e-06	0.16526	0.8058
14AY-MPT	AX_109903875	3B	818.826	4.6447e-06	0.17609	0.8146
14AY-MPT	AX_111496997	3B	820.96	6.5086e-06	0.16532	0.80582
13AY-MTxW	AX_94930571	3D	191.104	5.6443e-07	0.17308	2.84946
13SX-MPT	AX_94930571	3D	191.104	3.5564e-10	0.28914	1.02079
13SX-MTxW	AX_94930571	3D	191.104	3.6517e-06	0.14703	2.55425
14AY-MPT	AX_94930571	3D	191.104	1.6932e-08	0.22683	0.87449
14SX-MPT	AX_94930571	3D	191.104	1.6134e-09	0.26495	0.94954
14SX-MTxW	AX_94930571	3D	191.104	1.0997e-06	0.16324	2.68018
BPUP-MPT	AX_94930571	3D	191.104	1.0697e-09	0.27117	0.98318
BPUP-MTxW	AX_94930571	3D	191.104	5.6976e-07	0.17274	2.80447
13SX-MTxW	CAP12_c2615_128	3D	578.414	6.873e-05	0.10939	2.36942
14AY-MTxW	CAP12_c2615_128	3D	578.414	3.0868e-05	0.1169	2.42215
BPUP-MTxW	CAP12_c2615_128	3D	578.414	6e-05	0.11088	2.37064
13SX-MTxW	AX_111457698	4A	12.403	9.4753e-05	0.12599	2.43935
BPUP-MTxW	AX_111457698	4A	12.403	3.2586e-05	0.14071	2.48137
13AY-MTxW	AX_111587510	4A	12.4525	3.7363e-05	0.11458	2.41387
13SX-MPT	AX_111587510	4A	12.4525	9.0721e-05	0.10405	0.7606
13SX-MTxW	AX_111587510	4A	12.4525	2.3578e-05	0.12132	2.43427
14SX-MTxW	AX_111587510	4A	12.4525	4.8245e-05	0.11095	2.37064
BPUP-MTxW	AX_111587510	4A	12.4525	8.1644e-06	0.1353	2.45286
13SX-MTxW	AX_109986487	4A	12.5464	3.6843e-05	0.17086	2.76466
14SX-MTxW	AX_109986487	4A	12.5464	3.3997e-05	0.16212	2.67539
BPUP-MTxW	AX_109986487	4A	12.5464	1.817e-05	0.17035	2.76441
13AY-MTxW	AX_111578911	4A	12.6445	4.8968e-05	0.11139	2.37919
13SX-MPT	AX_111578911	4A	12.6445	8.7213e-05	0.10532	0.76145
13SX-MTxW	AX_111578911	4A	12.6445	8.4255e-05	0.10459	2.3604
BPUP-MTxW	AX_111578911	4A	12.6445	3.1826e-05	0.11731	2.4264
13AY-MPW	AX_108874468	4A	12.6849	5.8556e-05	0.1321	2.47472
13AY-MPW	AX_110917082	4A	13.5201	6.9757e-05	0.12623	2.33318
13SX-MTxW	AX_110644688	4A	89.9009	4.639e-06	0.14379	2.51177
BPUP-MTxW	AX_110644688	4A	89.9009	6.3851e-05	0.10767	2.36415
13SX-MTxW	AX_110511327	4A	89.91	2.5952e-05	0.14424	2.52085
13SX-MTxW	AX_109323041	4A	89.9382	4.639e-06	0.14379	2.50924
BPUP-MTxW	AX_109323041	4A	89.9382	6.3851e-05	0.10767	2.36169
13SX-MTxW	wsnp_Ku_c32619_42216179	4A	90.3234	4.639e-06	0.14379	2.50475
BPUP-MTxW	wsnp_Ku_c32619_42216179	4A	90.3234	6.3851e-05	0.10767	2.36092
13SX-MTxW	AX_109394730	4A	90.3625	8.0726e-05	0.10457	2.3604
13AY-MPW	AX_109452201	4A	610.125	5.2767e-05	0.13015	2.43452
13AY-MPW	AX_109079093	4A	610.283	6.0908e-05	0.12905	2.40021
13AY-MPW	AX_94693649	4A	610.494	3.1184e-05	0.14409	2.75317
13AY-MPW	AX_109655515	4A	610.816	6.3929e-05	0.13386	2.51607
13AY-MPW	AX_108863467	4A	610.93	6.9597e-05	0.1275	2.37151
13AY-MPW	AX_110017766	4A	611.584	6.1033e-05	0.12811	2.38194
13AY-MPW	AX_108895251	4A	612.348	8.8232e-05	0.12382	2.25281
13AY-MPW	AX_111656004	4A	613.327	7.3493e-05	0.12617	2.32285
13AY-MPW	AX_109596460	4A	613.461	5.491e-05	0.13075	2.45564
13AY-MPW	AX_110550040	4A	613.614	6.4897e-05	0.12943	2.41302
13AY-MPW	AX_109841603	4A	615.169	6.5343e-05	0.13036	2.44758
13AY-MPW	AX_110925316	4A	615.743	6.0233e-05	0.12907	2.40021
13AY-MPW	AX_111258207	4A	616.108	6.7141e-05	0.12977	2.42558
13AY-MPW	AX_110927050	4A	616.229	6.5288e-05	0.13714	2.62078
13AY-MPW	AX_111017411	4A	616.258	8.8681e-05	0.12485	2.27436
13AY-MPW	AX_109562837	4A	617.232	8.4131e-05	0.12588	2.29524
13AY-MPW	AX_111574656	4A	617.363	6.4885e-05	0.12944	2.41442
13AY-MPW	AX_109980432	4A	619.001	2.6466e-05	0.14426	2.78036
13AY-MPW	AX_110376318	4A	620.607	4.0623e-05	0.13871	2.65464
13AY-MPW	AX_111145017	4A	620.652	8.7771e-05	0.12632	2.33888
13AY-MPW	AX_109875904	4A	620.712	6.8979e-05	0.13613	2.60073
13AY-MPW	AX_111194647	4A	620.778	7.8626e-05	0.12646	2.34004
13AY-MPW	AX_109343545	4A	620.976	7.077e-05	0.12693	2.36664
14AY-MPT	AX_109422640	4A	621.244	5.7497e-06	0.17134	0.81389
13AY-MPW	AX_111620736	4A	621.563	8.9546e-05	0.12777	2.37873
14AY-MPT	AX_111594685	4A	622.277	6.0084e-06	0.16842	0.81165
13AY-MTxW	AX_110382454	4A	664.487	4.5869e-05	0.14001	2.47149
13SX-MPT	AX_110382454	4A	664.487	3.1146e-05	0.14613	0.79152
14AY-MPT	AX_110382454	4A	664.487	4.8874e-05	0.14592	0.78968
BPUP-MPT	AX_110382454	4A	664.487	4.0556e-05	0.14612	0.79076
14AY-MPT	AX_109426236	4A	665.978	7.8732e-06	0.17037	0.8129
14AY-MPT	AX_109010028	4A	666.813	5.2452e-06	0.16866	0.81173
14AY-MPT	AX_111518394	4A	667.017	6.6943e-06	0.1649	0.80576
14AY-MPT	AX_109400891	4A	667.429	6.6126e-06	0.16815	0.80996
14AY-MPT	AX_110487656	4A	667.748	4.2641e-06	0.17619	0.81657
13AY-MPW	AX_109513831	4A	697.688	4.1492e-05	0.13393	2.51999
14SX-MPW	AX_94432712	4B	12.8887	3.1982e-05	0.14062	2.72785
14AY-MTxW	AX_110494422	4B	13.8393	2.8462e-05	0.11782	2.42843
14SX-MPW	AX_110494422	4B	13.8393	3.9389e-05	0.11181	2.23344
14SX-MPW	AX_108984103	4B	15.4132	1.6997e-05	0.14776	2.8613
BPUP-MPW	AX_108984103	4B	15.4132	5.0524e-05	0.13099	2.45604
14SX-MPW	AX_109306143	4B	15.5404	1.1807e-05	0.15431	3.2138
BPUP-MPW	AX_109306143	4B	15.5404	4.5461e-05	0.1334	2.48284
14SX-MPW	AX_111191527	4B	15.7507	5.4494e-05	0.11437	2.24722
14SX-MPW	AX_111178589	4B	15.7694	6.5933e-06	0.17632	4.16572
13AY-MPW	AX_109876993	4B	15.929	7.6591e-05	0.10226	2.22518
14SX-MPW	AX_109876993	4B	15.929	1.3468e-06	0.15786	3.24062
BPUP-MPW	AX_109876993	4B	15.929	3.3954e-05	0.11255	2.23416
13AY-MPW	AX_109287709	4B	25.8355	6.935e-05	0.12631	2.33669
13AY-MPW	AX_110625291	4B	25.8435	7.1227e-05	0.12656	2.3506
13AY-MPW	AX_110372981	4B	25.8479	4.6552e-05	0.15041	2.98483
13AY-MPW	AX_109380345	4B	25.8498	5.9051e-05	0.12983	2.42852
14AY-MPT	AX_108777698	5A	698.333	8.3793e-05	0.12824	0.77344
14AY-MPT	AX_109998096	5A	698.484	2.6493e-06	0.1836	0.82075
14AY-MPT	AX_111181265	5A	699.879	9.8677e-05	0.12813	0.77315
14AY-MPT	AX_111597791	5A	700.669	8.6364e-05	0.12864	0.77405
14AY-MPT	AX_109893320	5A	701.083	9.7298e-05	0.12719	0.77233
13AY-MPW	AX_108886985	5B	631.219	6.9018e-05	0.12638	2.33967
13AY-MPW	AX_109940500	5B	635.92	5.3108e-05	0.13435	2.5705
13AY-MPW	AX_95659466	5B	636.598	5.7937e-05	0.13413	2.55358
13AY-MPW	AX_109529961	5B	637.157	6.337e-05	0.12758	2.37291
13AY-MPW	AX_111684125	5B	638.202	6.757e-05	0.12909	2.40822
13AY-MPW	AX_111592018	5B	640.428	7.0143e-05	0.12615	2.31203
13AY-MPW	AX_111534647	5B	640.653	5.6767e-05	0.13022	2.43634
13AY-MPW	AX_110627209	5B	640.884	5.9717e-05	0.13902	2.69116
13AY-MPW	AX_110438376	5B	642.792	5.1636e-05	0.13046	2.4516
13AY-MPW	AX_109970554	5B	684.656	2.3193e-05	0.16983	3.48745
13AY-MPW	AX_109877410	5B	684.774	5.2142e-05	0.13186	2.47176
13AY-MPW	AX_110560139	5B	685.291	1.659e-05	0.14657	2.84017
13AY-MPW	AX_110484360	5B	685.609	2.1159e-05	0.14413	2.75317
13AY-MPW	AX_109350027	5B	686.408	2.8174e-05	0.14941	2.87638
13AY-MPW	AX_111500219	5B	687.235	1.6649e-05	0.14652	2.83267
13AY-MPW	AX_110921294	5B	687.458	4.5382e-05	0.13471	2.58814
13AY-MPW	AX_108899418	5B	687.753	4.1258e-05	0.1372	2.62771
14AY-MPT	AX_110906439	5B	696.131	6.5837e-06	0.17705	0.81715
13SX-MPV	BS00000020_51	5D	3.60994	9.5439e-06	0.13373	2.93704
14AY-MPV	BS00000020_51	5D	3.60994	1.9137e-06	0.154	2.94957
14SX-MPV	BS00000020_51	5D	3.60994	8.2039e-07	0.1692	3.35859
BPUP-MPV	BS00000020_51	5D	3.60994	8.3155e-07	0.16797	3.02924
13SX-MPT	Kukri_c46526_103	5D	454.111	3.1253e-05	0.11866	0.77109
14AY-MTxW	Kukri_c46526_103	5D	454.111	8.6974e-05	0.10364	2.35944
14SX-MPT	Kukri_c46526_103	5D	454.111	8.4576e-05	0.10584	0.76163
BPUP-MPT	Kukri_c46526_103	5D	454.111	2.3225e-05	0.12286	0.77109
BPUP-MTxW	Kukri_c46526_103	5D	454.111	4.5692e-05	0.11208	2.38202
13AY-MPW	AX_94450137	6A	23.373	5.0213e-05	0.13085	2.45604
13AY-MPW	AX_108785428	6A	23.4059	9.2615e-05	0.12541	2.29218
13AY-MPW	AX_110996005	6A	23.6524	6.9942e-05	0.12652	2.3506
13AY-MPW	AX_111474475	6A	23.7481	9.1629e-05	0.12612	2.3092
13AY-MPW	AX_108831807	6A	23.8734	7.8267e-05	0.12811	2.3795
13AY-MPW	AX_110716675	6A	23.8868	6.8519e-05	0.12738	2.37077
13AY-MPW	AX_111036740	6A	23.9322	6.3904e-05	0.1286	2.38422
13AY-MPW	AX_111140866	6A	23.9565	8.9075e-05	0.128	2.37873
13AY-MPW	AX_89658308	6A	24.0741	5.8362e-05	0.13239	2.47884
13AY-MPW	AX_109838967	6A	24.1252	6.0924e-05	0.12845	2.38396
13AY-MPW	AX_111726544	6A	24.5695	7.4125e-05	0.12793	2.37873
13AY-MPW	AX_108876438	6A	24.5842	6.8826e-05	0.12884	2.39937
13AY-MPW	AX_111722429	6A	24.8457	8.5367e-05	0.12538	2.28525
13AY-MPW	AX_109342075	6A	24.8529	7.0002e-05	0.12623	2.32595
13AY-MPW	AX_111039123	6A	25.0211	8.4032e-05	0.12451	2.26079
13AY-MPW	AX_108870960	6A	25.0388	6.3651e-05	0.12874	2.39224
13AY-MPW	AX_111455025	6A	25.6248	6.2739e-05	0.13155	2.46998
13AY-MPW	AX_89546333	6A	25.7019	3.7242e-05	0.14084	2.74681
13AY-MPW	AX_110627873	6A	26.7659	9.5515e-05	0.12712	2.36686
13AY-MPW	AX_111495692	6A	26.8231	6.5108e-05	0.12828	2.38206
13AY-MPW	AX_110547129	6A	26.8789	8.9239e-05	0.12395	2.25478
13AY-MPW	AX_109553965	6A	26.9329	7.1908e-05	0.12612	2.29656
14AY-MPT	AX_109490147	6B	75.0307	2.0964e-07	0.23423	0.89885
14AY-MTxW	AX_109490147	6B	75.0307	5.2644e-05	0.13496	2.45155
BPUP-MPT	AX_109490147	6B	75.0307	4.7479e-05	0.14535	0.78773
14AY-MPT	AX_94396702	7A	700.81	6.6087e-06	0.16651	0.80643
14AY-MPT	AX_109917808	7A	700.829	5.1699e-06	0.16876	0.81198
14AY-MPT	AX_110075140	7A	701.313	3.0225e-06	0.18263	0.81936
13SX-MTxW	RAC875_rep_c116436_106	7B	126.558	3.2449e-07	0.18221	2.92643
14AY-MPT	RAC875_rep_c116436_106	7B	126.558	1.2557e-06	0.16323	0.80187
14AY-MTxW	RAC875_rep_c116436_106	7B	126.558	1.3934e-06	0.16035	2.66053
14SX-MTxW	RAC875_rep_c116436_106	7B	126.558	3.2466e-06	0.14806	2.56335
BPUP-MPT	RAC875_rep_c116436_106	7B	126.558	6.8546e-05	0.10793	0.76182
BPUP-MTxW	RAC875_rep_c116436_106	7B	126.558	5.639e-07	0.17305	2.83054
13AY-MPW	AX_110197028	7B	551.86	9.8831e-05	0.12488	2.28116
13AY-MPW	AX_110081421	7B	552.129	6.5376e-05	0.13693	2.61213
13AY-MPW	AX_110194868	7B	553.083	3.8663e-05	0.13728	2.63413
13AY-MPW	AX_95129629	7B	553.323	6.746e-05	0.13306	2.47908
13AY-MPW	AX_108729540	7B	553.646	1.9639e-05	0.15233	3.08696
13AY-MPW	AX_109460969	7B	554.37	5.0018e-05	0.13411	2.54425
13AY-MPW	AX_110908150	7B	554.871	3.1113e-05	0.14033	2.72708
13AY-MPW	AX_108926097	7B	555.213	5.6873e-05	0.1291	2.41302
13AY-MPW	AX_109296075	7B	557.36	3.4809e-05	0.13609	2.59634
13AY-MTxW	AX_109408891	7D	57.4546	6.0225e-05	0.13868	2.46837
14AY-MTxW	AX_109408891	7D	57.4546	3.4326e-07	0.22333	3.33928
BPUP-MTxW	AX_109408891	7D	57.4546	3.7454e-05	0.14604	2.5495
13AY-MTxW	AX_109293862	7D	321.048	3.9549e-07	0.17823	2.87572
13SX-MPT	AX_109293862	7D	321.048	3.7476e-09	0.25145	0.9218
13SX-MTxW	AX_109293862	7D	321.048	1.8615e-05	0.12438	2.43935
14AY-MPT	AX_109293862	7D	321.048	5.9056e-08	0.20785	0.84653
14SX-MPT	AX_109293862	7D	321.048	1.0804e-08	0.23504	0.89953
14SX-MTxW	AX_109293862	7D	321.048	1.6505e-06	0.15746	2.61812
BPUP-MPT	AX_109293862	7D	321.048	5.3573e-09	0.24567	0.9131
BPUP-MTxW	AX_109293862	7D	321.048	1.2571e-06	0.16139	2.67149
MPT: Mixograph midline peak time; MPV: Mixograph midline peak value; MPW: Mixograph midline peak width; MTxW: Mixograph midline 8 min band width. 13SX, 13AY, 14SX, 14AY and BLUP indicate Suixi 2013, Anyang 2013, Suixi 2014, Anyang 2014 and the best linear unbiased prediction (BLUP), respectively.

## Sheet: Table S3
Candidate gene	Chromosome	Position (Mb)	Annotation	GO-IDs-(Description)-via-Interpro	Pfam-IDs
TraesCS1A01G329500	1A	518.5	Pyridoxal phosphate-dependent decarboxylase	GO:0003824 MF: catalytic activity;GO:0006520 BP: cellular amino acid metabolic process;GO:0016831 MF: carboxy-lyase activity;GO:0019752 BP: carboxylic acid metabolic process;GO:0030170 MF: pyridoxal phosphate binding	PF00282
TraesCS2B01G535700	2B	731.5	3-ketoacyl-CoA synthase	GO:0003824 MF: catalytic activity;GO:0006633 BP: fatty acid biosynthetic process;GO:0008152 BP: metabolic process;GO:0016020 CC: membrane;GO:0016747 MF: transferase activity, transferring acyl groups other than amino-acyl groups	PF08392; PF08541
TraesCS3A01G451100	3A	689.5	3-ketoacyl-CoA synthase	GO:0003824 MF: catalytic activity;GO:0006633 BP: fatty acid biosynthetic process;GO:0008152 BP: metabolic process;GO:0016020 CC: membrane;GO:0016747 MF: transferase activity, transferring acyl groups other than amino-acyl groups	PF08392; PF08541
TraesCS3D01G444000	3D	553.2	3-ketoacyl-CoA synthase	GO:0003824 MF: catalytic activity;GO:0006633 BP: fatty acid biosynthetic process;GO:0008152 BP: metabolic process;GO:0016020 CC: membrane;GO:0016747 MF: transferase activity, transferring acyl groups other than amino-acyl groups	PF08392; PF08541
TraesCS3D01G184500	3D	170.2	sucrose synthase 3		PF16994; PF00534
TraesCS4A01G021300	4A	14.8	Plant lipid transfer protein/Par allergen	GO:0006869 BP: lipid transport;GO:0008289 MF: lipid binding	PF14368
TraesCS4A01G359800	4A	632.9	Lipoxygenase	GO:0016491 MF: oxidoreductase activity;GO:0016702 MF: oxidoreductase activity, acting on single donors with incorporation of molecular oxygen, incorporation of two atoms of oxygen;GO:0046872 MF: metal ion binding;GO:0055114 BP: oxidation-reduction process	PF00305
